# Supplementary material for: Investigating the effect of positional variation on mid-lactation mammary gland transcriptomics in mice fed either a low-fat or high-fat diet
Source: PLoS One. 2021 Aug 26;16(8):e0255770. doi: 10.1371/journal.pone.0255770 (PMC8389404; doi:10.1371/journal.pone.0255770)
Supplement: S1 Table — 1264 DEGs when comparing thoracic and inguinal mammary glands of LFD fed L11 dams. (XLSX) [file pone.0255770.s001.xlsx]

## Sheet: Sheet1
Gene	sample_1	sample_2	value_1	value_2	p_value	q_value	log2(fold_change)
Tnni2	WTLFD_thorasic	WTLFD_inguinal	182.317	2.76565	5e-05	0.000552159	-6.04269
Igfbp5	WTLFD_thorasic	WTLFD_inguinal	204.395	3.67514	5e-05	0.000552159	-5.79741
Spp1	WTLFD_thorasic	WTLFD_inguinal	1748.08	119.874	5e-05	0.000552159	-3.86618
Ndrg2	WTLFD_thorasic	WTLFD_inguinal	46.5893	4.1674	5e-05	0.000552159	-3.48278
LOC100503673	WTLFD_thorasic	WTLFD_inguinal	292.875	31.1777	5e-05	0.000552159	-3.2317
Apeg3	WTLFD_thorasic	WTLFD_inguinal	38.2177	4.3694	0.00325	0.0159652	-3.12874
LOC100503692	WTLFD_thorasic	WTLFD_inguinal	672.272	79.5587	5e-05	0.000552159	-3.07895
Fhl1	WTLFD_thorasic	WTLFD_inguinal	23.8244	3.65897	5e-05	0.000552159	-2.70293
LOC100503476	WTLFD_thorasic	WTLFD_inguinal	665.257	105.001	5e-05	0.000552159	-2.6635
Hspb6	WTLFD_thorasic	WTLFD_inguinal	22.033	3.56235	5e-05	0.000552159	-2.62876
Amy1	WTLFD_thorasic	WTLFD_inguinal	44.1614	7.15322	5e-05	0.000552159	-2.62612
Igfbp3	WTLFD_thorasic	WTLFD_inguinal	15.3326	2.54865	5e-05	0.000552159	-2.58879
Fxyd1	WTLFD_thorasic	WTLFD_inguinal	29.2524	4.9327	5e-05	0.000552159	-2.5681
Ldb3	WTLFD_thorasic	WTLFD_inguinal	16.1773	2.75543	5e-05	0.000552159	-2.55362
Ap1s3	WTLFD_thorasic	WTLFD_inguinal	13.0788	2.51684	5e-05	0.000552159	-2.37754
Art3	WTLFD_thorasic	WTLFD_inguinal	28.0544	5.41678	5e-05	0.000552159	-2.37272
Ctgf	WTLFD_thorasic	WTLFD_inguinal	19.1977	3.74999	5e-05	0.000552159	-2.35597
Abcd2	WTLFD_thorasic	WTLFD_inguinal	23.2639	4.65134	5e-05	0.000552159	-2.32237
Adrb3	WTLFD_thorasic	WTLFD_inguinal	10.763	2.16715	5e-05	0.000552159	-2.3122
Arhgef6	WTLFD_thorasic	WTLFD_inguinal	23.9945	4.85001	5e-05	0.000552159	-2.30664
Pde3b	WTLFD_thorasic	WTLFD_inguinal	22.6569	4.73876	5e-05	0.000552159	-2.25737
Rbp4	WTLFD_thorasic	WTLFD_inguinal	26.5062	5.5774	5e-05	0.000552159	-2.24866
Gm4076	WTLFD_thorasic	WTLFD_inguinal	237.152	50.565	5e-05	0.000552159	-2.2296
Cox8b	WTLFD_thorasic	WTLFD_inguinal	14.0866	3.00485	5e-05	0.000552159	-2.22896
Ptbp2	WTLFD_thorasic	WTLFD_inguinal	14.0042	3.03862	5e-05	0.000552159	-2.20437
Abca1	WTLFD_thorasic	WTLFD_inguinal	21.5564	4.72399	5e-05	0.000552159	-2.19004
H2-Q10	WTLFD_thorasic	WTLFD_inguinal	15.0666	3.33277	5e-05	0.000552159	-2.17656
Tpm2	WTLFD_thorasic	WTLFD_inguinal	145.496	32.4453	5e-05	0.000552159	-2.1649
Fxyd2	WTLFD_thorasic	WTLFD_inguinal	12.6598	2.84347	5e-05	0.000552159	-2.15452
Mmd	WTLFD_thorasic	WTLFD_inguinal	58.0135	13.0531	5e-05	0.000552159	-2.15199
B3galt2	WTLFD_thorasic	WTLFD_inguinal	26.9062	6.13189	5e-05	0.000552159	-2.13354
Fbxo32	WTLFD_thorasic	WTLFD_inguinal	49.4738	11.2915	5e-05	0.000552159	-2.13143
Nnat	WTLFD_thorasic	WTLFD_inguinal	38.7891	9.03349	0.0018	0.0101256	-2.1023
S100a11	WTLFD_thorasic	WTLFD_inguinal	151.291	35.4214	5e-05	0.000552159	-2.09463
LOC100503883	WTLFD_thorasic	WTLFD_inguinal	9.17688	2.19872	0.0001	0.000993573	-2.06134
Atp1a2	WTLFD_thorasic	WTLFD_inguinal	23.3591	5.6384	5e-05	0.000552159	-2.05063
Gm4759	WTLFD_thorasic	WTLFD_inguinal	35.0307	8.52124	5e-05	0.000552159	-2.03949
LOC100504227	WTLFD_thorasic	WTLFD_inguinal	514.382	125.683	5e-05	0.000552159	-2.03305
Pfkm	WTLFD_thorasic	WTLFD_inguinal	24.9029	6.10238	5e-05	0.000552159	-2.02887
Cox7a1	WTLFD_thorasic	WTLFD_inguinal	13.2781	3.27571	0.00085	0.00559862	-2.01917
Snrpf	WTLFD_thorasic	WTLFD_inguinal	30.6492	7.57076	5e-05	0.000552159	-2.01734
LOC100504372	WTLFD_thorasic	WTLFD_inguinal	165.026	40.8288	5e-05	0.000552159	-2.01503
Nfat5	WTLFD_thorasic	WTLFD_inguinal	9.7179	2.41258	5e-05	0.000552159	-2.01007
Chi3l1	WTLFD_thorasic	WTLFD_inguinal	73.4368	18.3639	5e-05	0.000552159	-1.99963
Aldh1a1	WTLFD_thorasic	WTLFD_inguinal	15.1084	3.80117	5e-05	0.000552159	-1.99084
Apol6	WTLFD_thorasic	WTLFD_inguinal	19.271	4.86381	5e-05	0.000552159	-1.98627
Slc7a10	WTLFD_thorasic	WTLFD_inguinal	13.7013	3.46149	5e-05	0.000552159	-1.98484
Ncl	WTLFD_thorasic	WTLFD_inguinal	32.2693	8.20222	5e-05	0.000552159	-1.97607
Tspan12	WTLFD_thorasic	WTLFD_inguinal	10.5726	2.69836	5e-05	0.000552159	-1.97018
Prelp	WTLFD_thorasic	WTLFD_inguinal	15.3113	3.9078	5e-05	0.000552159	-1.97017
Dlc1	WTLFD_thorasic	WTLFD_inguinal	11.7039	2.99154	5e-05	0.000552159	-1.96803
Ebf1	WTLFD_thorasic	WTLFD_inguinal	9.75054	2.50924	5e-05	0.000552159	-1.95823
Scn7a	WTLFD_thorasic	WTLFD_inguinal	16.5234	4.2583	5e-05	0.000552159	-1.95616
Sgcd	WTLFD_thorasic	WTLFD_inguinal	7.81791	2.02211	5e-05	0.000552159	-1.95092
Ssh2	WTLFD_thorasic	WTLFD_inguinal	8.45883	2.22498	5e-05	0.000552159	-1.92667
Pfkfb3	WTLFD_thorasic	WTLFD_inguinal	20.381	5.38499	5e-05	0.000552159	-1.92021
Hmgn5	WTLFD_thorasic	WTLFD_inguinal	11.1529	2.95583	5e-05	0.000552159	-1.91578
Osmr	WTLFD_thorasic	WTLFD_inguinal	14.3294	3.83612	5e-05	0.000552159	-1.90126
Fmo1	WTLFD_thorasic	WTLFD_inguinal	13.1901	3.54309	5e-05	0.000552159	-1.89637
Zeb2	WTLFD_thorasic	WTLFD_inguinal	10.6874	2.882	5e-05	0.000552159	-1.89076
AI607873	WTLFD_thorasic	WTLFD_inguinal	9.9302	2.68783	5e-05	0.000552159	-1.88538
B2m	WTLFD_thorasic	WTLFD_inguinal	1506.85	413.308	5e-05	0.000552159	-1.86625
Mndal	WTLFD_thorasic	WTLFD_inguinal	13.6506	3.74769	5e-05	0.000552159	-1.8649
Trps1	WTLFD_thorasic	WTLFD_inguinal	37.555	10.3474	5e-05	0.000552159	-1.85974
Zfp704	WTLFD_thorasic	WTLFD_inguinal	9.33533	2.57929	5e-05	0.000552159	-1.85573
Tmem182	WTLFD_thorasic	WTLFD_inguinal	8.74132	2.44142	0.0001	0.000993573	-1.84013
Cd59a	WTLFD_thorasic	WTLFD_inguinal	13.3467	3.73306	5e-05	0.000552159	-1.83805
Slc36a2	WTLFD_thorasic	WTLFD_inguinal	11.2036	3.14554	5e-05	0.000552159	-1.83259
Akap7	WTLFD_thorasic	WTLFD_inguinal	7.84301	2.20456	5e-05	0.000552159	-1.83092
Sod3	WTLFD_thorasic	WTLFD_inguinal	7.44282	2.10009	5e-05	0.000552159	-1.8254
Gpx3	WTLFD_thorasic	WTLFD_inguinal	68.9443	19.6315	5e-05	0.000552159	-1.81226
Ccnd2	WTLFD_thorasic	WTLFD_inguinal	10.6141	3.02544	5e-05	0.000552159	-1.81076
C3	WTLFD_thorasic	WTLFD_inguinal	89.1996	25.4684	5e-05	0.000552159	-1.80833
Pdk4	WTLFD_thorasic	WTLFD_inguinal	90.7913	25.9656	5e-05	0.000552159	-1.80595
St3gal6	WTLFD_thorasic	WTLFD_inguinal	13.8781	3.98227	5e-05	0.000552159	-1.80114
Galntl2	WTLFD_thorasic	WTLFD_inguinal	8.51686	2.44485	5e-05	0.000552159	-1.80058
Peg3	WTLFD_thorasic	WTLFD_inguinal	12.9275	3.7141	5e-05	0.000552159	-1.79936
Heg1	WTLFD_thorasic	WTLFD_inguinal	11.1741	3.21091	5e-05	0.000552159	-1.7991
Abca8a	WTLFD_thorasic	WTLFD_inguinal	12.6368	3.6405	5e-05	0.000552159	-1.79542
Srgn	WTLFD_thorasic	WTLFD_inguinal	40.8236	11.762	5e-05	0.000552159	-1.79527
Cd163	WTLFD_thorasic	WTLFD_inguinal	8.5879	2.47872	5e-05	0.000552159	-1.79271
Enpp2	WTLFD_thorasic	WTLFD_inguinal	21.9203	6.43112	5e-05	0.000552159	-1.76912
Abcc9	WTLFD_thorasic	WTLFD_inguinal	7.37311	2.16504	5e-05	0.000552159	-1.76788
Nrbp2	WTLFD_thorasic	WTLFD_inguinal	12.4612	3.68189	5e-05	0.000552159	-1.75893
Aoc3	WTLFD_thorasic	WTLFD_inguinal	12.398	3.67201	5e-05	0.000552159	-1.75546
Gimap4	WTLFD_thorasic	WTLFD_inguinal	9.34544	2.7864	5e-05	0.000552159	-1.74586
Aplp2	WTLFD_thorasic	WTLFD_inguinal	95.8785	28.7362	5e-05	0.000552159	-1.73834
Hnrnph3	WTLFD_thorasic	WTLFD_inguinal	9.64701	2.89444	0.00045	0.00339649	-1.7368
Ralgapa2	WTLFD_thorasic	WTLFD_inguinal	8.28123	2.48484	5e-05	0.000552159	-1.73669
Car3	WTLFD_thorasic	WTLFD_inguinal	1306.42	394.108	0.00205	0.0111789	-1.72895
LOC100504051	WTLFD_thorasic	WTLFD_inguinal	9.89169	2.9951	0.00375	0.0178904	-1.72362
LOC100504693	WTLFD_thorasic	WTLFD_inguinal	25.2118	7.64645	0.0032	0.0157746	-1.72124
Prkar2b	WTLFD_thorasic	WTLFD_inguinal	32.1316	9.76013	5e-05	0.000552159	-1.71902
Rbms2	WTLFD_thorasic	WTLFD_inguinal	8.61404	2.62055	5e-05	0.000552159	-1.71682
Ddr2	WTLFD_thorasic	WTLFD_inguinal	9.05166	2.75949	5e-05	0.000552159	-1.71378
Hlf	WTLFD_thorasic	WTLFD_inguinal	12.5652	3.83431	5e-05	0.000552159	-1.7124
Hpgd	WTLFD_thorasic	WTLFD_inguinal	9.05258	2.78669	5e-05	0.000552159	-1.69978
Cfh	WTLFD_thorasic	WTLFD_inguinal	7.24843	2.23305	5e-05	0.000552159	-1.69865
Agpat9	WTLFD_thorasic	WTLFD_inguinal	8.18342	2.53704	5e-05	0.000552159	-1.68956
Ppp1r12b	WTLFD_thorasic	WTLFD_inguinal	9.3761	2.91887	5e-05	0.000552159	-1.68358
F3	WTLFD_thorasic	WTLFD_inguinal	10.1286	3.16939	5e-05	0.000552159	-1.67616
Xist	WTLFD_thorasic	WTLFD_inguinal	59.415	18.8429	5e-05	0.000552159	-1.65681
Timp3	WTLFD_thorasic	WTLFD_inguinal	27.7291	8.81319	5e-05	0.000552159	-1.65366
Plin4	WTLFD_thorasic	WTLFD_inguinal	61.8742	19.6682	5e-05	0.000552159	-1.65347
Mrap	WTLFD_thorasic	WTLFD_inguinal	14.7508	4.70398	5e-05	0.000552159	-1.64884
Ramp2	WTLFD_thorasic	WTLFD_inguinal	13.1651	4.20497	5e-05	0.000552159	-1.64655
Tcf4	WTLFD_thorasic	WTLFD_inguinal	14.5525	4.65219	5e-05	0.000552159	-1.64529
Hnrnph1	WTLFD_thorasic	WTLFD_inguinal	82.0328	26.3545	5e-05	0.000552159	-1.63815
Itih5	WTLFD_thorasic	WTLFD_inguinal	13.743	4.42303	5e-05	0.000552159	-1.63559
Ccdc55	WTLFD_thorasic	WTLFD_inguinal	9.36387	3.01581	5e-05	0.000552159	-1.63456
Cpe	WTLFD_thorasic	WTLFD_inguinal	6.75674	2.18296	5e-05	0.000552159	-1.63004
Ifi205	WTLFD_thorasic	WTLFD_inguinal	12.3844	4.00832	5e-05	0.000552159	-1.62745
Chrdl2	WTLFD_thorasic	WTLFD_inguinal	21.0813	6.83086	5e-05	0.000552159	-1.62583
Cgnl1	WTLFD_thorasic	WTLFD_inguinal	14.7545	4.81154	5e-05	0.000552159	-1.61659
Gja1	WTLFD_thorasic	WTLFD_inguinal	12.6406	4.12217	5e-05	0.000552159	-1.61659
D730040F13Rik	WTLFD_thorasic	WTLFD_inguinal	10.3781	3.39	5e-05	0.000552159	-1.61419
Fbxl5	WTLFD_thorasic	WTLFD_inguinal	15.8356	5.18342	5e-05	0.000552159	-1.6112
Cxcl12	WTLFD_thorasic	WTLFD_inguinal	18.4086	6.0311	5e-05	0.000552159	-1.60989
Palmd	WTLFD_thorasic	WTLFD_inguinal	9.1015	2.9833	5e-05	0.000552159	-1.6092
Ifitm2	WTLFD_thorasic	WTLFD_inguinal	111.816	36.7236	5e-05	0.000552159	-1.60634
Serbp1	WTLFD_thorasic	WTLFD_inguinal	59.0205	19.3899	5e-05	0.000552159	-1.60591
Luc7l3	WTLFD_thorasic	WTLFD_inguinal	48.2783	15.8695	5e-05	0.000552159	-1.60512
AU018778	WTLFD_thorasic	WTLFD_inguinal	11.1539	3.67075	5e-05	0.000552159	-1.60341
Tyms	WTLFD_thorasic	WTLFD_inguinal	16.8222	5.53819	5e-05	0.000552159	-1.60288
Sparcl1	WTLFD_thorasic	WTLFD_inguinal	35.4007	11.7101	5e-05	0.000552159	-1.59602
Eltd1	WTLFD_thorasic	WTLFD_inguinal	15.3864	5.19303	5e-05	0.000552159	-1.567
Tusc5	WTLFD_thorasic	WTLFD_inguinal	13.7756	4.66821	5e-05	0.000552159	-1.56117
Cav2	WTLFD_thorasic	WTLFD_inguinal	36.8014	12.5307	5e-05	0.000552159	-1.55429
Maf	WTLFD_thorasic	WTLFD_inguinal	7.79451	2.66106	5e-05	0.000552159	-1.55046
Ablim1	WTLFD_thorasic	WTLFD_inguinal	11.401	3.89663	5e-05	0.000552159	-1.54886
LOC100504294	WTLFD_thorasic	WTLFD_inguinal	6.05029	2.07771	0.00825	0.0326496	-1.54201
Pck1	WTLFD_thorasic	WTLFD_inguinal	112.423	38.6525	5e-05	0.000552159	-1.5403
Sorbs1	WTLFD_thorasic	WTLFD_inguinal	26.8246	9.2362	5e-05	0.000552159	-1.53818
Cyp2d22	WTLFD_thorasic	WTLFD_inguinal	7.89081	2.7216	5e-05	0.000552159	-1.53572
Htra3	WTLFD_thorasic	WTLFD_inguinal	13.8255	4.76856	5e-05	0.000552159	-1.53571
LOC100504120	WTLFD_thorasic	WTLFD_inguinal	6.11002	2.11741	5e-05	0.000552159	-1.52888
Fgfr1	WTLFD_thorasic	WTLFD_inguinal	8.37543	2.90959	5e-05	0.000552159	-1.52535
Ldhb	WTLFD_thorasic	WTLFD_inguinal	29.1853	10.1605	5e-05	0.000552159	-1.52227
Phka1	WTLFD_thorasic	WTLFD_inguinal	7.25937	2.53024	5e-05	0.000552159	-1.52057
Eif5b	WTLFD_thorasic	WTLFD_inguinal	14.5931	5.10011	5e-05	0.000552159	-1.51668
Cited1	WTLFD_thorasic	WTLFD_inguinal	6.43	2.24782	0.0007	0.00480405	-1.51629
Pnpla3	WTLFD_thorasic	WTLFD_inguinal	6.7103	2.34897	5e-05	0.000552159	-1.51435
Sncg	WTLFD_thorasic	WTLFD_inguinal	50.5432	17.6966	5e-05	0.000552159	-1.51405
Pmp22	WTLFD_thorasic	WTLFD_inguinal	20.8159	7.30728	5e-05	0.000552159	-1.51028
Slit3	WTLFD_thorasic	WTLFD_inguinal	9.47089	3.33117	5e-05	0.000552159	-1.50747
Retnla	WTLFD_thorasic	WTLFD_inguinal	43.4766	15.3127	5e-05	0.000552159	-1.50551
Scara5	WTLFD_thorasic	WTLFD_inguinal	6.45768	2.27539	5e-05	0.000552159	-1.5049
Ifi204	WTLFD_thorasic	WTLFD_inguinal	13.4276	4.73356	5e-05	0.000552159	-1.50421
Ugt1a1,Ugt1a10,Ugt1a2,Ugt1a5,Ugt1a6a,Ugt1a6b,Ugt1a7c,Ugt1a9	WTLFD_thorasic	WTLFD_inguinal	9.27163	3.27662	5e-05	0.000552159	-1.50061
Prpf38b	WTLFD_thorasic	WTLFD_inguinal	33.3789	11.8079	5e-05	0.000552159	-1.49918
Gadd45a	WTLFD_thorasic	WTLFD_inguinal	6.52226	2.30858	0.00015	0.00139666	-1.49837
Akap2	WTLFD_thorasic	WTLFD_inguinal	7.34221	2.60875	5e-05	0.000552159	-1.49286
Nucb1	WTLFD_thorasic	WTLFD_inguinal	26.3078	9.35873	5e-05	0.000552159	-1.49111
Mbnl1	WTLFD_thorasic	WTLFD_inguinal	38.8731	13.8332	5e-05	0.000552159	-1.49064
Pnn	WTLFD_thorasic	WTLFD_inguinal	20.1065	7.16814	5e-05	0.000552159	-1.48799
LOC100502851	WTLFD_thorasic	WTLFD_inguinal	5.95477	2.1285	0.00255	0.0133368	-1.48421
Bmpr2	WTLFD_thorasic	WTLFD_inguinal	13.2522	4.73887	5e-05	0.000552159	-1.48362
Slc43a3	WTLFD_thorasic	WTLFD_inguinal	13.1398	4.70419	5e-05	0.000552159	-1.48192
Svep1	WTLFD_thorasic	WTLFD_inguinal	7.73378	2.77615	5e-05	0.000552159	-1.47809
Hnrnpa3	WTLFD_thorasic	WTLFD_inguinal	29.2265	10.4996	5e-05	0.000552159	-1.47693
Tenc1	WTLFD_thorasic	WTLFD_inguinal	7.34482	2.64372	5e-05	0.000552159	-1.47416
Slc25a4	WTLFD_thorasic	WTLFD_inguinal	96.588	34.8673	5e-05	0.000552159	-1.46997
Filip1l	WTLFD_thorasic	WTLFD_inguinal	9.42242	3.40338	5e-05	0.000552159	-1.46913
Msl2	WTLFD_thorasic	WTLFD_inguinal	18.3517	6.63818	5e-05	0.000552159	-1.46705
Fabp4	WTLFD_thorasic	WTLFD_inguinal	2114.5	765.715	0.0033	0.0161769	-1.46544
Bat2l2	WTLFD_thorasic	WTLFD_inguinal	23.9587	8.68512	5e-05	0.000552159	-1.46393
Sec61a2	WTLFD_thorasic	WTLFD_inguinal	6.72628	2.43975	5e-05	0.000552159	-1.46307
Nap1l1	WTLFD_thorasic	WTLFD_inguinal	54.1364	19.658	5e-05	0.000552159	-1.46148
Rassf4	WTLFD_thorasic	WTLFD_inguinal	10.6745	3.88399	0.0001	0.000993573	-1.45855
Adipoq	WTLFD_thorasic	WTLFD_inguinal	223.103	81.6214	5e-05	0.000552159	-1.45069
Ctdspl	WTLFD_thorasic	WTLFD_inguinal	8.69937	3.18527	5e-05	0.000552159	-1.4495
Gm6969	WTLFD_thorasic	WTLFD_inguinal	8.30081	3.0501	0.0066	0.0276273	-1.44439
Dram1	WTLFD_thorasic	WTLFD_inguinal	10.9661	4.03147	5e-05	0.000552159	-1.44368
Gm10845	WTLFD_thorasic	WTLFD_inguinal	20.332	7.48243	5e-05	0.000552159	-1.44217
Ppig	WTLFD_thorasic	WTLFD_inguinal	13.8077	5.08232	5e-05	0.000552159	-1.44192
Ets1	WTLFD_thorasic	WTLFD_inguinal	8.37199	3.08421	5e-05	0.000552159	-1.44067
Igfbp4	WTLFD_thorasic	WTLFD_inguinal	29.0793	10.7335	5e-05	0.000552159	-1.43787
Ahr	WTLFD_thorasic	WTLFD_inguinal	6.80995	2.51399	5e-05	0.000552159	-1.43766
Pcdhga1,Pcdhga10,Pcdhga11,Pcdhga12,Pcdhga2,Pcdhga3,Pcdhga4,Pcdhga5,Pcdhga6,Pcdhga7,Pcdhga8,Pcdhga9,Pcdhgb1,Pcdhgb2,Pcdhgb4,Pcdhgb5,Pcdhgb6,Pcdhgb7,Pcdhgb8,Pcdhgc3,Pcdhgc4,Pcdhgc5	WTLFD_thorasic	WTLFD_inguinal	20.3963	7.53038	0.0002	0.00177303	-1.43751
Slc2a4	WTLFD_thorasic	WTLFD_inguinal	10.1967	3.7666	5e-05	0.000552159	-1.43676
Zwint	WTLFD_thorasic	WTLFD_inguinal	17.2004	6.35659	5e-05	0.000552159	-1.43612
Hipk2	WTLFD_thorasic	WTLFD_inguinal	9.62405	3.55996	5e-05	0.000552159	-1.43479
Prpf39	WTLFD_thorasic	WTLFD_inguinal	17.498	6.47884	5e-05	0.000552159	-1.43339
Etl4	WTLFD_thorasic	WTLFD_inguinal	8.00113	2.97474	5e-05	0.000552159	-1.42744
Itm2a	WTLFD_thorasic	WTLFD_inguinal	8.44697	3.14558	0.0001	0.000993573	-1.42511
Zbed6	WTLFD_thorasic	WTLFD_inguinal	24.2232	9.03332	0.001	0.00638339	-1.42306
Pde7a	WTLFD_thorasic	WTLFD_inguinal	20.3394	7.58623	5e-05	0.000552159	-1.42282
LOC100502660	WTLFD_thorasic	WTLFD_inguinal	685.95	256.442	0.0005	0.00370432	-1.41947
Ccdc80	WTLFD_thorasic	WTLFD_inguinal	43.2088	16.1832	5e-05	0.000552159	-1.41683
Eepd1	WTLFD_thorasic	WTLFD_inguinal	10.5851	3.97193	5e-05	0.000552159	-1.41412
Cyr61	WTLFD_thorasic	WTLFD_inguinal	5.62723	2.11683	5e-05	0.000552159	-1.41052
Crispld2	WTLFD_thorasic	WTLFD_inguinal	11.1903	4.22833	5e-05	0.000552159	-1.40409
Akap12	WTLFD_thorasic	WTLFD_inguinal	5.42853	2.06881	5e-05	0.000552159	-1.39176
Acss3	WTLFD_thorasic	WTLFD_inguinal	8.79771	3.35364	5e-05	0.000552159	-1.3914
Upf3b	WTLFD_thorasic	WTLFD_inguinal	11.0143	4.20924	5e-05	0.000552159	-1.38775
Olfr1519	WTLFD_thorasic	WTLFD_inguinal	6.85473	2.62115	0.0006	0.00425474	-1.3869
LOC100503916	WTLFD_thorasic	WTLFD_inguinal	23.7158	9.0693	5e-05	0.000552159	-1.38678
Aox1	WTLFD_thorasic	WTLFD_inguinal	5.29815	2.02613	5e-05	0.000552159	-1.38676
Klf7	WTLFD_thorasic	WTLFD_inguinal	5.62956	2.15447	0.0005	0.00370432	-1.38569
Atf7	WTLFD_thorasic	WTLFD_inguinal	9.08555	3.47988	5e-05	0.000552159	-1.38454
Adamts12	WTLFD_thorasic	WTLFD_inguinal	6.97977	2.68201	5e-05	0.000552159	-1.37986
LOC100502843	WTLFD_thorasic	WTLFD_inguinal	9.06881	3.49769	5e-05	0.000552159	-1.37451
Sik2	WTLFD_thorasic	WTLFD_inguinal	17.2209	6.65018	0.0012	0.00735634	-1.3727
Efemp1	WTLFD_thorasic	WTLFD_inguinal	31.2058	12.0932	5e-05	0.000552159	-1.36761
Tet2	WTLFD_thorasic	WTLFD_inguinal	5.32892	2.07024	5e-05	0.000552159	-1.36404
Srcap	WTLFD_thorasic	WTLFD_inguinal	6.98561	2.7143	5e-05	0.000552159	-1.3638
Fubp1	WTLFD_thorasic	WTLFD_inguinal	25.8339	10.0391	5e-05	0.000552159	-1.36363
Zbtb20	WTLFD_thorasic	WTLFD_inguinal	10.5381	4.1032	0.00015	0.00139666	-1.3608
Rb1	WTLFD_thorasic	WTLFD_inguinal	35.0177	13.6623	0.0006	0.00425474	-1.35788
Rab8b	WTLFD_thorasic	WTLFD_inguinal	9.54566	3.7258	5e-05	0.000552159	-1.3573
Ssbp1	WTLFD_thorasic	WTLFD_inguinal	23.4363	9.16277	5e-05	0.000552159	-1.35489
LOC100504686	WTLFD_thorasic	WTLFD_inguinal	28.9304	11.3369	5e-05	0.000552159	-1.35156
Agl	WTLFD_thorasic	WTLFD_inguinal	8.73479	3.43024	5e-05	0.000552159	-1.34846
Zcchc24	WTLFD_thorasic	WTLFD_inguinal	9.89479	3.88827	5e-05	0.000552159	-1.34754
Hnrnph2	WTLFD_thorasic	WTLFD_inguinal	37.345	14.6756	5e-05	0.000552159	-1.3475
Pspc1	WTLFD_thorasic	WTLFD_inguinal	6.18928	2.43737	5e-05	0.000552159	-1.34445
Lox	WTLFD_thorasic	WTLFD_inguinal	18.0556	7.12465	5e-05	0.000552159	-1.34156
Gca	WTLFD_thorasic	WTLFD_inguinal	5.16203	2.04052	5e-05	0.000552159	-1.339
Cd302	WTLFD_thorasic	WTLFD_inguinal	10.9338	4.32719	0.0001	0.000993573	-1.33729
Qk	WTLFD_thorasic	WTLFD_inguinal	33.8218	13.4189	5e-05	0.000552159	-1.33368
LOC100502987	WTLFD_thorasic	WTLFD_inguinal	10.0885	4.00686	5e-05	0.000552159	-1.33217
Ncoa7	WTLFD_thorasic	WTLFD_inguinal	7.88001	3.13101	5e-05	0.000552159	-1.33157
Sh3kbp1	WTLFD_thorasic	WTLFD_inguinal	5.73834	2.28251	5e-05	0.000552159	-1.33001
Mafb	WTLFD_thorasic	WTLFD_inguinal	5.9762	2.37753	5e-05	0.000552159	-1.32977
Peg13	WTLFD_thorasic	WTLFD_inguinal	5.83229	2.33004	0.00765	0.0307684	-1.3237
Fli1	WTLFD_thorasic	WTLFD_inguinal	8.93044	3.57184	5e-05	0.000552159	-1.32206
Hnrnpa2b1	WTLFD_thorasic	WTLFD_inguinal	118.015	47.2018	0.0001	0.000993573	-1.32205
Ms4a4d	WTLFD_thorasic	WTLFD_inguinal	5.00749	2.00453	0.0008	0.00534181	-1.32082
Srsf5	WTLFD_thorasic	WTLFD_inguinal	224.13	89.9447	5e-05	0.000552159	-1.31723
Fam198b	WTLFD_thorasic	WTLFD_inguinal	6.34806	2.54876	5e-05	0.000552159	-1.31652
Chd6	WTLFD_thorasic	WTLFD_inguinal	7.48912	3.00804	5e-05	0.000552159	-1.31597
Ankrd12	WTLFD_thorasic	WTLFD_inguinal	7.09235	2.85417	5e-05	0.000552159	-1.31319
Ubn2	WTLFD_thorasic	WTLFD_inguinal	8.3498	3.36145	5e-05	0.000552159	-1.31266
Cd300lg	WTLFD_thorasic	WTLFD_inguinal	17.1832	6.92489	5e-05	0.000552159	-1.31113
Ccar1	WTLFD_thorasic	WTLFD_inguinal	21.7886	8.78628	5e-05	0.000552159	-1.31025
Tpm1	WTLFD_thorasic	WTLFD_inguinal	169.069	68.1793	0.0013	0.0078061	-1.31021
C1s	WTLFD_thorasic	WTLFD_inguinal	18.8094	7.60022	5e-05	0.000552159	-1.30734
Cbr2	WTLFD_thorasic	WTLFD_inguinal	36.7645	14.8767	5e-05	0.000552159	-1.30526
Fbxo11	WTLFD_thorasic	WTLFD_inguinal	15.0224	6.08096	0.00025	0.00213555	-1.30474
Fmr1	WTLFD_thorasic	WTLFD_inguinal	17.53	7.10371	5e-05	0.000552159	-1.30318
Zrsr2	WTLFD_thorasic	WTLFD_inguinal	7.11305	2.88342	5e-05	0.000552159	-1.30269
Fmo2	WTLFD_thorasic	WTLFD_inguinal	7.34745	2.98207	5e-05	0.000552159	-1.30093
Myadm	WTLFD_thorasic	WTLFD_inguinal	14.897	6.07225	5e-05	0.000552159	-1.29472
Plxdc2	WTLFD_thorasic	WTLFD_inguinal	9.65447	3.93662	5e-05	0.000552159	-1.29424
Brd4	WTLFD_thorasic	WTLFD_inguinal	5.50537	2.25006	0.0001	0.000993573	-1.29088
Id1	WTLFD_thorasic	WTLFD_inguinal	5.01377	2.05337	0.00435	0.0201052	-1.2879
Pde4dip	WTLFD_thorasic	WTLFD_inguinal	31.4493	12.8947	0.00585	0.0252388	-1.28625
Akap13	WTLFD_thorasic	WTLFD_inguinal	6.1307	2.51377	5e-05	0.000552159	-1.2862
Gpcpd1	WTLFD_thorasic	WTLFD_inguinal	11.8796	4.88184	5e-05	0.000552159	-1.28299
Hook3	WTLFD_thorasic	WTLFD_inguinal	16.7364	6.89304	5e-05	0.000552159	-1.27978
Crim1	WTLFD_thorasic	WTLFD_inguinal	6.88278	2.8371	5e-05	0.000552159	-1.27857
Psip1	WTLFD_thorasic	WTLFD_inguinal	12.3288	5.10166	0.0001	0.000993573	-1.27299
Mll1	WTLFD_thorasic	WTLFD_inguinal	6.39976	2.64841	5e-05	0.000552159	-1.27289
Slc6a6	WTLFD_thorasic	WTLFD_inguinal	11.3522	4.70123	5e-05	0.000552159	-1.27187
Atp2b1	WTLFD_thorasic	WTLFD_inguinal	21.7892	9.03835	5e-05	0.000552159	-1.26949
Pdlim3	WTLFD_thorasic	WTLFD_inguinal	17.528	7.27486	5e-05	0.000552159	-1.26867
Serpina3n	WTLFD_thorasic	WTLFD_inguinal	25.9734	10.7875	5e-05	0.000552159	-1.26768
Iqsec1	WTLFD_thorasic	WTLFD_inguinal	7.49945	3.12306	0.00015	0.00139666	-1.26382
Pcdh7	WTLFD_thorasic	WTLFD_inguinal	5.13945	2.14034	5e-05	0.000552159	-1.26377
Diap2	WTLFD_thorasic	WTLFD_inguinal	8.7205	3.63238	5e-05	0.000552159	-1.26349
Spopl	WTLFD_thorasic	WTLFD_inguinal	7.51252	3.13027	5e-05	0.000552159	-1.26301
Luc7l2	WTLFD_thorasic	WTLFD_inguinal	48.1183	20.0839	0.0002	0.00177303	-1.26054
Steap4	WTLFD_thorasic	WTLFD_inguinal	25.6357	10.7077	5e-05	0.000552159	-1.2595
Sult1a1	WTLFD_thorasic	WTLFD_inguinal	36.0258	15.0616	5e-05	0.000552159	-1.25816
Asph	WTLFD_thorasic	WTLFD_inguinal	24.7832	10.4047	0.0001	0.000993573	-1.25213
Dock2	WTLFD_thorasic	WTLFD_inguinal	6.67117	2.80671	5e-05	0.000552159	-1.24906
Atrx	WTLFD_thorasic	WTLFD_inguinal	42.1372	17.7709	5e-05	0.000552159	-1.24557
Zfp871	WTLFD_thorasic	WTLFD_inguinal	10.5103	4.43448	5e-05	0.000552159	-1.24497
Snapc3	WTLFD_thorasic	WTLFD_inguinal	9.60386	4.05305	0.00015	0.00139666	-1.24461
Hnrnpd	WTLFD_thorasic	WTLFD_inguinal	5.57864	2.35493	5e-05	0.000552159	-1.24423
Myo9a	WTLFD_thorasic	WTLFD_inguinal	5.26884	2.22785	0.0001	0.000993573	-1.24183
Pamr1	WTLFD_thorasic	WTLFD_inguinal	5.62861	2.38413	5e-05	0.000552159	-1.23931
Zfp353	WTLFD_thorasic	WTLFD_inguinal	5.54278	2.35656	5e-05	0.000552159	-1.23393
Elk4	WTLFD_thorasic	WTLFD_inguinal	14.7439	6.27485	5e-05	0.000552159	-1.23247
Gstm2	WTLFD_thorasic	WTLFD_inguinal	18.8208	8.01746	0.00015	0.00139666	-1.23111
Rsrc2	WTLFD_thorasic	WTLFD_inguinal	37.4456	15.9592	5e-05	0.000552159	-1.23041
Errfi1	WTLFD_thorasic	WTLFD_inguinal	31.116	13.2694	5e-05	0.000552159	-1.22955
Aebp1	WTLFD_thorasic	WTLFD_inguinal	9.17219	3.91257	0.0003	0.00245675	-1.22915
Adcy6	WTLFD_thorasic	WTLFD_inguinal	11.227	4.79112	5e-05	0.000552159	-1.22854
Tek	WTLFD_thorasic	WTLFD_inguinal	5.5882	2.38622	0.0001	0.000993573	-1.22766
Pros1	WTLFD_thorasic	WTLFD_inguinal	18.3872	7.8545	5e-05	0.000552159	-1.22711
LOC100503807	WTLFD_thorasic	WTLFD_inguinal	11.2267	4.79902	0.00225	0.0120362	-1.22613
Phka2	WTLFD_thorasic	WTLFD_inguinal	7.88497	3.37124	5e-05	0.000552159	-1.22583
Afap1	WTLFD_thorasic	WTLFD_inguinal	5.72186	2.44763	5e-05	0.000552159	-1.2251
Fam101b	WTLFD_thorasic	WTLFD_inguinal	10.6311	4.54961	5e-05	0.000552159	-1.22448
Dcn	WTLFD_thorasic	WTLFD_inguinal	184.938	79.1637	0.0013	0.0078061	-1.22413
Samd9l	WTLFD_thorasic	WTLFD_inguinal	10.2493	4.38841	5e-05	0.000552159	-1.22376
Runx1	WTLFD_thorasic	WTLFD_inguinal	5.64183	2.42014	5e-05	0.000552159	-1.22107
Hrct1	WTLFD_thorasic	WTLFD_inguinal	7.40244	3.17665	0.00135	0.00804794	-1.22049
Ppic	WTLFD_thorasic	WTLFD_inguinal	13.4387	5.7682	0.00015	0.00139666	-1.2202
Cyp2e1	WTLFD_thorasic	WTLFD_inguinal	152.657	65.5792	0.0003	0.00245675	-1.21898
Mkl2	WTLFD_thorasic	WTLFD_inguinal	7.87862	3.38743	0.0001	0.000993573	-1.21775
Sh3pxd2a	WTLFD_thorasic	WTLFD_inguinal	5.64122	2.42626	5e-05	0.000552159	-1.21728
Anp32e	WTLFD_thorasic	WTLFD_inguinal	7.41787	3.20051	5e-05	0.000552159	-1.2127
Tnrc6b	WTLFD_thorasic	WTLFD_inguinal	8.23739	3.55655	5e-05	0.000552159	-1.21171
Gatad2b	WTLFD_thorasic	WTLFD_inguinal	6.76877	2.92416	0.0003	0.00245675	-1.21087
S1pr1	WTLFD_thorasic	WTLFD_inguinal	12.8866	5.56744	5e-05	0.000552159	-1.21079
Gpr116	WTLFD_thorasic	WTLFD_inguinal	12.4122	5.36401	0.0001	0.000993573	-1.21037
Abca9	WTLFD_thorasic	WTLFD_inguinal	6.00766	2.59702	5e-05	0.000552159	-1.20995
Ces3	WTLFD_thorasic	WTLFD_inguinal	48.6617	21.0681	0.0003	0.00245675	-1.20773
LOC100504229	WTLFD_thorasic	WTLFD_inguinal	5.55646	2.40815	0.0001	0.000993573	-1.20624
Ywhab	WTLFD_thorasic	WTLFD_inguinal	68.9496	29.8826	5e-05	0.000552159	-1.20624
Pkp4	WTLFD_thorasic	WTLFD_inguinal	12.1807	5.28071	5e-05	0.000552159	-1.20579
Rnf38	WTLFD_thorasic	WTLFD_inguinal	11.182	4.85688	5e-05	0.000552159	-1.20308
Serping1	WTLFD_thorasic	WTLFD_inguinal	32.3776	14.0673	5e-05	0.000552159	-1.20265
Acvr1	WTLFD_thorasic	WTLFD_inguinal	5.34995	2.32767	0.0003	0.00245675	-1.20064
Lrrc58	WTLFD_thorasic	WTLFD_inguinal	45.723	19.9089	0.00015	0.00139666	-1.19951
Ylpm1	WTLFD_thorasic	WTLFD_inguinal	4.98323	2.17385	5e-05	0.000552159	-1.19683
Phc3	WTLFD_thorasic	WTLFD_inguinal	13.1547	5.73951	5e-05	0.000552159	-1.19657
Cnot4	WTLFD_thorasic	WTLFD_inguinal	10.7253	4.68399	0.00015	0.00139666	-1.19521
Ifit2	WTLFD_thorasic	WTLFD_inguinal	5.00637	2.18793	0.00035	0.0027773	-1.1942
Btnl9	WTLFD_thorasic	WTLFD_inguinal	8.80695	3.84932	5e-05	0.000552159	-1.19404
Colec12	WTLFD_thorasic	WTLFD_inguinal	11.4297	5.00092	5e-05	0.000552159	-1.19252
Gnai1	WTLFD_thorasic	WTLFD_inguinal	12.0469	5.28039	0.0003	0.00245675	-1.18994
Dgat2	WTLFD_thorasic	WTLFD_inguinal	30.6888	13.4526	0.0002	0.00177303	-1.18982
Ifit1	WTLFD_thorasic	WTLFD_inguinal	14.2626	6.25391	0.0001	0.000993573	-1.18941
Gbp9	WTLFD_thorasic	WTLFD_inguinal	5.1753	2.2698	0.0001	0.000993573	-1.18907
Glul	WTLFD_thorasic	WTLFD_inguinal	229.452	100.724	0.00125	0.00758355	-1.18779
Cp	WTLFD_thorasic	WTLFD_inguinal	478.307	210.39	0.0083	0.0327829	-1.18487
Mylip	WTLFD_thorasic	WTLFD_inguinal	16.9099	7.44923	0.0002	0.00177303	-1.1827
Etnk1	WTLFD_thorasic	WTLFD_inguinal	23.1395	10.2033	5e-05	0.000552159	-1.18132
Fbxo21	WTLFD_thorasic	WTLFD_inguinal	6.49403	2.86417	0.0002	0.00177303	-1.181
LOC100316870	WTLFD_thorasic	WTLFD_inguinal	4.55008	2.0073	5e-05	0.000552159	-1.18064
Lsm6	WTLFD_thorasic	WTLFD_inguinal	9.41092	4.16084	0.00015	0.00139666	-1.17746
Sdpr	WTLFD_thorasic	WTLFD_inguinal	33.5718	14.8603	0.00015	0.00139666	-1.17579
Slc43a1	WTLFD_thorasic	WTLFD_inguinal	6.0697	2.68805	0.00015	0.00139666	-1.17506
Olfr613	WTLFD_thorasic	WTLFD_inguinal	9.11612	4.04087	5e-05	0.000552159	-1.17375
Gm14420	WTLFD_thorasic	WTLFD_inguinal	14.6407	6.49124	0.00015	0.00139666	-1.17342
Ccr2	WTLFD_thorasic	WTLFD_inguinal	11.3037	5.02132	0.00045	0.00339649	-1.17066
Sepw1	WTLFD_thorasic	WTLFD_inguinal	107.041	47.5798	5e-05	0.000552159	-1.16975
Creld1	WTLFD_thorasic	WTLFD_inguinal	5.24579	2.33356	0.01255	0.0449392	-1.16863
Hnrpdl	WTLFD_thorasic	WTLFD_inguinal	44.2703	19.705	5e-05	0.000552159	-1.16778
Cbx5	WTLFD_thorasic	WTLFD_inguinal	10.1671	4.52567	5e-05	0.000552159	-1.16771
Denr	WTLFD_thorasic	WTLFD_inguinal	23.7509	10.5726	5e-05	0.000552159	-1.16765
Zfp612	WTLFD_thorasic	WTLFD_inguinal	9.65605	4.30281	5e-05	0.000552159	-1.16616
Adamts1	WTLFD_thorasic	WTLFD_inguinal	4.77744	2.12906	5e-05	0.000552159	-1.16602
Prkaa1	WTLFD_thorasic	WTLFD_inguinal	6.05464	2.69894	0.0001	0.000993573	-1.16565
Pygl	WTLFD_thorasic	WTLFD_inguinal	19.0468	8.49583	0.00015	0.00139666	-1.16472
Tcf7l2	WTLFD_thorasic	WTLFD_inguinal	9.47006	4.23012	0.0007	0.00480405	-1.16268
Ppap2b	WTLFD_thorasic	WTLFD_inguinal	27.2868	12.2029	0.0001	0.000993573	-1.16099
Svil	WTLFD_thorasic	WTLFD_inguinal	7.66735	3.43052	0.00015	0.00139666	-1.1603
Rock2	WTLFD_thorasic	WTLFD_inguinal	18.5386	8.30384	5e-05	0.000552159	-1.15868
Usp53	WTLFD_thorasic	WTLFD_inguinal	16.8794	7.56698	5e-05	0.000552159	-1.15748
Zfp800	WTLFD_thorasic	WTLFD_inguinal	9.98561	4.48032	5e-05	0.000552159	-1.15625
Med13	WTLFD_thorasic	WTLFD_inguinal	20.7619	9.32681	5e-05	0.000552159	-1.15448
Hmgn3	WTLFD_thorasic	WTLFD_inguinal	6.01004	2.70204	0.0041	0.0192084	-1.15332
Mga	WTLFD_thorasic	WTLFD_inguinal	11.8209	5.31837	0.0003	0.00245675	-1.15228
Pid1	WTLFD_thorasic	WTLFD_inguinal	5.14258	2.31452	0.00075	0.00509254	-1.15178
Rbpj	WTLFD_thorasic	WTLFD_inguinal	13.1143	5.91632	5e-05	0.000552159	-1.14837
Pdgfra	WTLFD_thorasic	WTLFD_inguinal	14.3001	6.4534	5e-05	0.000552159	-1.14789
Alcam	WTLFD_thorasic	WTLFD_inguinal	5.47929	2.47357	5e-05	0.000552159	-1.14739
Bicc1	WTLFD_thorasic	WTLFD_inguinal	4.48192	2.02525	0.0008	0.00534181	-1.14602
Sfrs18	WTLFD_thorasic	WTLFD_inguinal	27.521	12.439	5e-05	0.000552159	-1.14566
Gpatch4	WTLFD_thorasic	WTLFD_inguinal	5.01104	2.26547	0.00085	0.00559862	-1.1453
Rnd3	WTLFD_thorasic	WTLFD_inguinal	7.49895	3.39409	0.0002	0.00177303	-1.14366
Adh1	WTLFD_thorasic	WTLFD_inguinal	17.1051	7.74921	0.0002	0.00177303	-1.1423
Gas5	WTLFD_thorasic	WTLFD_inguinal	23.9934	10.8739	5e-05	0.000552159	-1.14176
LOC100504698	WTLFD_thorasic	WTLFD_inguinal	9.30151	4.21576	0.00055	0.00398863	-1.14167
Hnrnpa1	WTLFD_thorasic	WTLFD_inguinal	83.212	37.7192	0.0001	0.000993573	-1.14149
Ppid	WTLFD_thorasic	WTLFD_inguinal	18.9727	8.60101	5e-05	0.000552159	-1.14135
Srp54c	WTLFD_thorasic	WTLFD_inguinal	13.4105	6.08801	5e-05	0.000552159	-1.13932
Srsf11	WTLFD_thorasic	WTLFD_inguinal	28.3171	12.861	5e-05	0.000552159	-1.13867
Atp11a	WTLFD_thorasic	WTLFD_inguinal	11.0306	5.01109	5e-05	0.000552159	-1.13831
Sesn1	WTLFD_thorasic	WTLFD_inguinal	7.57557	3.44314	0.0006	0.00425474	-1.13763
Klhdc7a	WTLFD_thorasic	WTLFD_inguinal	7.11137	3.23259	0.0002	0.00177303	-1.13744
Zfp36l1	WTLFD_thorasic	WTLFD_inguinal	10.5824	4.81425	0.00015	0.00139666	-1.13628
Fam102b	WTLFD_thorasic	WTLFD_inguinal	10.306	4.69481	0.0001	0.000993573	-1.13434
Ttc14	WTLFD_thorasic	WTLFD_inguinal	17.6737	8.05206	0.0001	0.000993573	-1.13417
Chdh	WTLFD_thorasic	WTLFD_inguinal	5.22012	2.38	0.01275	0.0455394	-1.13313
Cfl2	WTLFD_thorasic	WTLFD_inguinal	28.0748	12.813	0.0002	0.00177303	-1.13167
Kdr	WTLFD_thorasic	WTLFD_inguinal	12.801	5.84359	0.00025	0.00213555	-1.13133
Thbs2	WTLFD_thorasic	WTLFD_inguinal	10.9085	4.98193	0.0004	0.00310061	-1.13068
Mtap4	WTLFD_thorasic	WTLFD_inguinal	10.755	4.91458	5e-05	0.000552159	-1.12986
Rps26	WTLFD_thorasic	WTLFD_inguinal	1113.82	509.07	0.00015	0.00139666	-1.12958
Tmem195	WTLFD_thorasic	WTLFD_inguinal	7.27704	3.32717	0.00095	0.00612537	-1.12906
Mme	WTLFD_thorasic	WTLFD_inguinal	14.2937	6.53759	5e-05	0.000552159	-1.12854
Apcdd1	WTLFD_thorasic	WTLFD_inguinal	7.85905	3.59751	0.0003	0.00245675	-1.12736
Oasl2	WTLFD_thorasic	WTLFD_inguinal	6.09123	2.79233	0.00035	0.0027773	-1.12526
Rbm25	WTLFD_thorasic	WTLFD_inguinal	30.5745	14.0306	0.0002	0.00177303	-1.12375
Lgals3bp	WTLFD_thorasic	WTLFD_inguinal	30.8845	14.1796	5e-05	0.000552159	-1.12307
Vamp4	WTLFD_thorasic	WTLFD_inguinal	7.79722	3.58205	0.00025	0.00213555	-1.12218
Arrb1	WTLFD_thorasic	WTLFD_inguinal	7.3131	3.36151	0.0001	0.000993573	-1.12137
Lep	WTLFD_thorasic	WTLFD_inguinal	10.4133	4.78749	0.0003	0.00245675	-1.12109
Gas6	WTLFD_thorasic	WTLFD_inguinal	17.8107	8.1983	0.0001	0.000993573	-1.11935
Cnn3	WTLFD_thorasic	WTLFD_inguinal	16.3178	7.51585	0.00015	0.00139666	-1.11844
Tmem170b	WTLFD_thorasic	WTLFD_inguinal	7.19516	3.31407	5e-05	0.000552159	-1.11842
Mef2a	WTLFD_thorasic	WTLFD_inguinal	12.2982	5.67195	5e-05	0.000552159	-1.11653
Rras	WTLFD_thorasic	WTLFD_inguinal	24.7802	11.43	5e-05	0.000552159	-1.11636
Lyplal1	WTLFD_thorasic	WTLFD_inguinal	6.49649	2.99884	0.0008	0.00534181	-1.11526
S100a1	WTLFD_thorasic	WTLFD_inguinal	223.411	103.183	0.00015	0.00139666	-1.1145
Haus3,Poln	WTLFD_thorasic	WTLFD_inguinal	6.13154	2.83209	0.0006	0.00425474	-1.11438
Myo5a	WTLFD_thorasic	WTLFD_inguinal	4.57201	2.11188	5e-05	0.000552159	-1.1143
Gxylt1	WTLFD_thorasic	WTLFD_inguinal	4.93947	2.29507	5e-05	0.000552159	-1.10582
Ghr	WTLFD_thorasic	WTLFD_inguinal	83.6902	38.9984	0.00295	0.0148598	-1.10165
Angpt1	WTLFD_thorasic	WTLFD_inguinal	23.1206	10.7751	0.00025	0.00213555	-1.10148
Slfn5	WTLFD_thorasic	WTLFD_inguinal	17.156	7.9993	0.0001	0.000993573	-1.10077
Ermp1	WTLFD_thorasic	WTLFD_inguinal	10.1764	4.74995	0.00015	0.00139666	-1.09924
Sdc2	WTLFD_thorasic	WTLFD_inguinal	12.2566	5.72358	0.00015	0.00139666	-1.09858
Bola3	WTLFD_thorasic	WTLFD_inguinal	32.3454	15.1146	0.0009	0.00585125	-1.09762
D930016D06Rik	WTLFD_thorasic	WTLFD_inguinal	4.90089	2.29024	0.00015	0.00139666	-1.09754
Smc3	WTLFD_thorasic	WTLFD_inguinal	20.5599	9.61015	5e-05	0.000552159	-1.0972
Lnpep	WTLFD_thorasic	WTLFD_inguinal	52.3047	24.4791	0.00025	0.00213555	-1.09539
Cryab	WTLFD_thorasic	WTLFD_inguinal	15.0553	7.04693	0.00015	0.00139666	-1.0952
Pmepa1	WTLFD_thorasic	WTLFD_inguinal	10.2621	4.80729	0.0001	0.000993573	-1.09403
Hpcal1	WTLFD_thorasic	WTLFD_inguinal	5.08988	2.38703	0.0026	0.0135129	-1.09242
Creb1	WTLFD_thorasic	WTLFD_inguinal	11.8914	5.58032	5e-05	0.000552159	-1.0915
Atxn2	WTLFD_thorasic	WTLFD_inguinal	6.1397	2.88273	0.0034	0.0165118	-1.09073
Arhgap29	WTLFD_thorasic	WTLFD_inguinal	20.0626	9.44717	0.00025	0.00213555	-1.08655
Ube2w	WTLFD_thorasic	WTLFD_inguinal	15.0114	7.072	0.0001	0.000993573	-1.08587
Tspyl2	WTLFD_thorasic	WTLFD_inguinal	6.18811	2.91587	0.0004	0.00310061	-1.08557
Wasl	WTLFD_thorasic	WTLFD_inguinal	10.3201	4.86574	0.0001	0.000993573	-1.08472
H2-Q9	WTLFD_thorasic	WTLFD_inguinal	7.34388	3.46263	0.00335	0.0163366	-1.08467
Herc6	WTLFD_thorasic	WTLFD_inguinal	5.00765	2.36235	0.0003	0.00245675	-1.08391
Orc3l	WTLFD_thorasic	WTLFD_inguinal	8.80357	4.15384	0.0029	0.0146816	-1.08364
Epb4.1l2	WTLFD_thorasic	WTLFD_inguinal	11.8581	5.59681	0.00045	0.00339649	-1.0832
Plvap	WTLFD_thorasic	WTLFD_inguinal	5.98985	2.82881	0.00125	0.00758355	-1.08233
Tia1	WTLFD_thorasic	WTLFD_inguinal	7.84016	3.70398	0.0001	0.000993573	-1.08181
Msrb3	WTLFD_thorasic	WTLFD_inguinal	11.0535	5.22259	0.0004	0.00310061	-1.08166
H3f3b	WTLFD_thorasic	WTLFD_inguinal	211.392	99.9138	0.00045	0.00339649	-1.08117
Mettl14	WTLFD_thorasic	WTLFD_inguinal	4.83334	2.28683	0.0005	0.00370432	-1.07967
Dcun1d3	WTLFD_thorasic	WTLFD_inguinal	5.93276	2.80785	0.00025	0.00213555	-1.07924
Acsl4	WTLFD_thorasic	WTLFD_inguinal	69.288	32.7988	0.00045	0.00339649	-1.07896
H6pd	WTLFD_thorasic	WTLFD_inguinal	10.1498	4.80695	0.0001	0.000993573	-1.07826
Apoe	WTLFD_thorasic	WTLFD_inguinal	331.483	157.015	0.00045	0.00339649	-1.07803
Fzd7	WTLFD_thorasic	WTLFD_inguinal	7.11224	3.37003	0.0002	0.00177303	-1.07754
Lcor	WTLFD_thorasic	WTLFD_inguinal	5.03773	2.38876	0.00055	0.00398863	-1.07651
Pigy	WTLFD_thorasic	WTLFD_inguinal	4.64397	2.20922	0.0003	0.00245675	-1.07182
Ephx2	WTLFD_thorasic	WTLFD_inguinal	17.8547	8.51141	0.0006	0.00425474	-1.06884
Nr1d1	WTLFD_thorasic	WTLFD_inguinal	9.96771	4.76888	0.00055	0.00398863	-1.06361
Fam111a	WTLFD_thorasic	WTLFD_inguinal	4.88548	2.33968	0.001	0.00638339	-1.06219
Plin1	WTLFD_thorasic	WTLFD_inguinal	23.9782	11.492	0.0005	0.00370432	-1.0611
Cpsf6	WTLFD_thorasic	WTLFD_inguinal	15.8646	7.60624	5e-05	0.000552159	-1.06056
Dmtf1	WTLFD_thorasic	WTLFD_inguinal	11.7934	5.6556	0.0008	0.00534181	-1.06023
Slc1a3	WTLFD_thorasic	WTLFD_inguinal	23.5254	11.293	0.00045	0.00339649	-1.0588
Wac	WTLFD_thorasic	WTLFD_inguinal	34.9478	16.7805	0.0001	0.000993573	-1.05842
Naa15	WTLFD_thorasic	WTLFD_inguinal	9.45129	4.54288	5e-05	0.000552159	-1.0569
Ddx46	WTLFD_thorasic	WTLFD_inguinal	14.4084	6.92893	0.0001	0.000993573	-1.0562
Trim35	WTLFD_thorasic	WTLFD_inguinal	4.46794	2.14899	0.0008	0.00534181	-1.05595
Tcfap2c	WTLFD_thorasic	WTLFD_inguinal	10.3746	4.99924	0.00035	0.0027773	-1.05328
Kpna3	WTLFD_thorasic	WTLFD_inguinal	13.6998	6.60193	0.00015	0.00139666	-1.0532
Smtn	WTLFD_thorasic	WTLFD_inguinal	8.1889	3.9463	0.0004	0.00310061	-1.05317
Thoc2	WTLFD_thorasic	WTLFD_inguinal	20.3761	9.84072	0.00025	0.00213555	-1.05004
Lin7c	WTLFD_thorasic	WTLFD_inguinal	40.9237	19.7676	0.00045	0.00339649	-1.0498
Rbms1	WTLFD_thorasic	WTLFD_inguinal	17.5415	8.47559	0.0002	0.00177303	-1.04939
Btf3l4	WTLFD_thorasic	WTLFD_inguinal	11.4563	5.55669	0.00015	0.00139666	-1.04384
D14Abb1e	WTLFD_thorasic	WTLFD_inguinal	14.5962	7.08041	0.00055	0.00398863	-1.04369
Ptprb	WTLFD_thorasic	WTLFD_inguinal	7.80382	3.78573	0.00025	0.00213555	-1.04361
Zfp280d	WTLFD_thorasic	WTLFD_inguinal	10.9981	5.33643	0.0002	0.00177303	-1.0433
Elf3	WTLFD_thorasic	WTLFD_inguinal	4.37227	2.12519	0.00205	0.0111789	-1.04079
Calcrl	WTLFD_thorasic	WTLFD_inguinal	5.21101	2.53318	0.0006	0.00425474	-1.04061
C3ar1	WTLFD_thorasic	WTLFD_inguinal	5.28891	2.57478	0.00075	0.00509254	-1.03852
Fam53b	WTLFD_thorasic	WTLFD_inguinal	4.12981	2.01099	0.0002	0.00177303	-1.03817
Dcdc2c	WTLFD_thorasic	WTLFD_inguinal	9.06438	4.41685	0.00185	0.0103366	-1.03719
Decr1	WTLFD_thorasic	WTLFD_inguinal	17.481	8.52093	0.0004	0.00310061	-1.0367
Senp7	WTLFD_thorasic	WTLFD_inguinal	5.26655	2.57135	0.0054	0.023638	-1.03433
Nr1d2	WTLFD_thorasic	WTLFD_inguinal	22.2629	10.8707	0.00035	0.0027773	-1.0342
Kdelc2	WTLFD_thorasic	WTLFD_inguinal	4.10023	2.00213	0.0014	0.00827241	-1.03417
Cycs	WTLFD_thorasic	WTLFD_inguinal	35.5019	17.3383	0.0004	0.00310061	-1.03393
Fgfrl1	WTLFD_thorasic	WTLFD_inguinal	8.94717	4.37059	0.00055	0.00398863	-1.0336
Ctso	WTLFD_thorasic	WTLFD_inguinal	8.04386	3.93015	0.00025	0.00213555	-1.0333
Syncrip	WTLFD_thorasic	WTLFD_inguinal	36.8177	18.0093	0.0008	0.00534181	-1.03166
Notch2	WTLFD_thorasic	WTLFD_inguinal	7.31567	3.58063	0.0005	0.00370432	-1.03078
LOC100503501	WTLFD_thorasic	WTLFD_inguinal	224.976	110.128	0.0004	0.00310061	-1.03059
Krit1	WTLFD_thorasic	WTLFD_inguinal	5.87328	2.8786	0.0006	0.00425474	-1.0288
Msn	WTLFD_thorasic	WTLFD_inguinal	19.2962	9.45815	0.0001	0.000993573	-1.02869
Rsbn1l	WTLFD_thorasic	WTLFD_inguinal	5.9145	2.89983	0.0014	0.00827241	-1.02829
Lpp	WTLFD_thorasic	WTLFD_inguinal	19.4387	9.53823	0.0006	0.00425474	-1.02714
Nup214	WTLFD_thorasic	WTLFD_inguinal	4.15859	2.04065	0.00025	0.00213555	-1.02707
Fkbp1a	WTLFD_thorasic	WTLFD_inguinal	33.0258	16.2061	0.0002	0.00177303	-1.02705
Rnpc3	WTLFD_thorasic	WTLFD_inguinal	12.2831	6.02804	0.00065	0.00455194	-1.02691
Snrnp48	WTLFD_thorasic	WTLFD_inguinal	6.99095	3.43222	0.0011	0.00689657	-1.02635
Fcho2	WTLFD_thorasic	WTLFD_inguinal	12.8963	6.3327	0.00045	0.00339649	-1.02606
Cbx7	WTLFD_thorasic	WTLFD_inguinal	5.25716	2.58169	0.0038	0.0181044	-1.02597
Hist2h4	WTLFD_thorasic	WTLFD_inguinal	27.3113	13.4226	0.0073	0.0296917	-1.02484
Fam46a	WTLFD_thorasic	WTLFD_inguinal	11.4559	5.6337	0.0002	0.00177303	-1.02393
Zbtb6	WTLFD_thorasic	WTLFD_inguinal	6.6207	3.2583	0.00025	0.00213555	-1.02286
Ubap2	WTLFD_thorasic	WTLFD_inguinal	8.48375	4.17573	0.00035	0.0027773	-1.02267
Foxp1	WTLFD_thorasic	WTLFD_inguinal	8.54199	4.20601	0.00175	0.0098958	-1.02212
Ccdc50	WTLFD_thorasic	WTLFD_inguinal	22.7259	11.1926	0.0003	0.00245675	-1.0218
Tab3	WTLFD_thorasic	WTLFD_inguinal	5.37979	2.64972	0.0001	0.000993573	-1.02171
Srrm1	WTLFD_thorasic	WTLFD_inguinal	11.6287	5.73402	0.00025	0.00213555	-1.02007
Fkbp9	WTLFD_thorasic	WTLFD_inguinal	24.8903	12.2755	0.00045	0.00339649	-1.0198
Mapre1	WTLFD_thorasic	WTLFD_inguinal	13.9659	6.90386	0.0001	0.000993573	-1.01643
Emcn	WTLFD_thorasic	WTLFD_inguinal	7.71457	3.8189	0.0016	0.00922557	-1.01443
LOC100504045	WTLFD_thorasic	WTLFD_inguinal	4.73673	2.34563	0.00725	0.0295567	-1.01391
Eln	WTLFD_thorasic	WTLFD_inguinal	6.49139	3.21502	0.00025	0.00213555	-1.0137
Mtx3	WTLFD_thorasic	WTLFD_inguinal	4.19021	2.07561	0.00055	0.00398863	-1.01349
Gm8995	WTLFD_thorasic	WTLFD_inguinal	4.14144	2.05364	0.00045	0.00339649	-1.01195
Pias1	WTLFD_thorasic	WTLFD_inguinal	8.0231	3.97881	0.00015	0.00139666	-1.01182
Eif2c3	WTLFD_thorasic	WTLFD_inguinal	5.94177	2.94674	0.0002	0.00177303	-1.01177
Apod	WTLFD_thorasic	WTLFD_inguinal	32.5414	16.1409	0.00145	0.00851066	-1.01156
Klhl5	WTLFD_thorasic	WTLFD_inguinal	8.63709	4.28481	0.00025	0.00213555	-1.01131
Mll5	WTLFD_thorasic	WTLFD_inguinal	9.66772	4.7974	0.01145	0.0419615	-1.01092
Asb3	WTLFD_thorasic	WTLFD_inguinal	4.62309	2.29556	0.00425	0.0197533	-1.01001
Pcnx	WTLFD_thorasic	WTLFD_inguinal	5.73553	2.85232	0.00015	0.00139666	-1.00779
Jhdm1d	WTLFD_thorasic	WTLFD_inguinal	9.87378	4.91515	0.0006	0.00425474	-1.00637
Sdccag1	WTLFD_thorasic	WTLFD_inguinal	20.031	9.97455	0.0003	0.00245675	-1.00591
Rbm26	WTLFD_thorasic	WTLFD_inguinal	14.6109	7.28208	0.00025	0.00213555	-1.00462
Lmo4	WTLFD_thorasic	WTLFD_inguinal	38.3724	19.1294	0.00025	0.00213555	-1.00427
Ift20	WTLFD_thorasic	WTLFD_inguinal	49.228	24.5458	0.0004	0.00310061	-1.00401
Hmgb2	WTLFD_thorasic	WTLFD_inguinal	5.38517	2.68668	0.002	0.0109871	-1.00316
Eps15	WTLFD_thorasic	WTLFD_inguinal	16.2321	8.10249	0.00035	0.0027773	-1.00241
Lrrc17	WTLFD_thorasic	WTLFD_inguinal	7.4338	3.71508	0.0019	0.0105782	-1.00071
Ndfip1	WTLFD_thorasic	WTLFD_inguinal	55.4094	110.834	0.00025	0.00213555	1.0002
Tssc1	WTLFD_thorasic	WTLFD_inguinal	2.49652	4.99421	0.0025	0.0131241	1.00034
Syt9	WTLFD_thorasic	WTLFD_inguinal	2.55201	5.10548	0.0014	0.00827241	1.00041
Sytl3	WTLFD_thorasic	WTLFD_inguinal	3.50237	7.01235	0.00225	0.0120362	1.00157
Cdc42ep4	WTLFD_thorasic	WTLFD_inguinal	8.72799	17.486	0.00035	0.0027773	1.00248
Kcnk5	WTLFD_thorasic	WTLFD_inguinal	20.3063	40.683	0.00475	0.0214535	1.00249
Ppp1r16a	WTLFD_thorasic	WTLFD_inguinal	2.79032	5.59322	0.0012	0.00735634	1.00325
Hephl1	WTLFD_thorasic	WTLFD_inguinal	15.3457	30.7668	0.00125	0.00758355	1.00354
Gyk	WTLFD_thorasic	WTLFD_inguinal	29.4693	59.084	0.00125	0.00758355	1.00356
Pex16	WTLFD_thorasic	WTLFD_inguinal	8.27786	16.6066	0.0004	0.00310061	1.00443
Ucp3	WTLFD_thorasic	WTLFD_inguinal	42.0249	84.3273	0.0009	0.00585125	1.00476
Tor1b	WTLFD_thorasic	WTLFD_inguinal	16.3845	32.886	0.0006	0.00425474	1.00514
Ap1m2	WTLFD_thorasic	WTLFD_inguinal	28.0659	56.3392	0.0007	0.00480405	1.00532
Tmem134	WTLFD_thorasic	WTLFD_inguinal	12.7754	25.658	0.0002	0.00177303	1.00604
Ndnl2	WTLFD_thorasic	WTLFD_inguinal	5.14263	10.3291	0.0011	0.00689657	1.00613
Bat4	WTLFD_thorasic	WTLFD_inguinal	2.72059	5.46747	0.0028	0.014304	1.00695
Hspbp1	WTLFD_thorasic	WTLFD_inguinal	3.27801	6.59079	0.0048	0.0216031	1.00763
Mthfr	WTLFD_thorasic	WTLFD_inguinal	2.74791	5.52556	0.0001	0.000993573	1.00778
Mrpl9	WTLFD_thorasic	WTLFD_inguinal	16.6697	33.5709	0.0002	0.00177303	1.00999
Slc9a3r2	WTLFD_thorasic	WTLFD_inguinal	21.0514	42.4127	0.00035	0.0027773	1.01058
Phc2	WTLFD_thorasic	WTLFD_inguinal	3.87491	7.80731	0.0002	0.00177303	1.01066
Basp1	WTLFD_thorasic	WTLFD_inguinal	21.3078	42.9841	0.00115	0.00714005	1.01242
Mrpl40	WTLFD_thorasic	WTLFD_inguinal	5.22633	10.545	0.00175	0.0098958	1.01268
Nipsnap3b	WTLFD_thorasic	WTLFD_inguinal	15.5972	31.5174	0.00055	0.00398863	1.01487
LOC100503555	WTLFD_thorasic	WTLFD_inguinal	5.95426	12.0398	0.00715	0.0292848	1.01582
Dvl1	WTLFD_thorasic	WTLFD_inguinal	8.68083	17.5542	0.00045	0.00339649	1.01591
Supt4h1	WTLFD_thorasic	WTLFD_inguinal	19.882	40.2196	0.0002	0.00177303	1.01644
Rhpn2	WTLFD_thorasic	WTLFD_inguinal	15.5015	31.3643	0.00065	0.00455194	1.01672
Wfdc2	WTLFD_thorasic	WTLFD_inguinal	3.45822	6.99731	0.0136	0.0479065	1.01677
Eif4a1	WTLFD_thorasic	WTLFD_inguinal	93.6407	189.495	0.00165	0.00946345	1.01695
Nlrx1	WTLFD_thorasic	WTLFD_inguinal	3.91433	7.92314	0.00085	0.00559862	1.01731
Mogs	WTLFD_thorasic	WTLFD_inguinal	7.79972	15.7892	0.0003	0.00245675	1.01744
Wbp2	WTLFD_thorasic	WTLFD_inguinal	15.3062	30.9881	0.0003	0.00245675	1.0176
Hyal2	WTLFD_thorasic	WTLFD_inguinal	3.67307	7.43801	0.0015	0.00873851	1.01793
Tradd	WTLFD_thorasic	WTLFD_inguinal	3.60684	7.304	0.0036	0.0173275	1.01795
Eif3g	WTLFD_thorasic	WTLFD_inguinal	31.6415	64.0897	0.0003	0.00245675	1.01827
Clcc1	WTLFD_thorasic	WTLFD_inguinal	18.3477	37.1921	0.00505	0.0225622	1.0194
Adrbk1	WTLFD_thorasic	WTLFD_inguinal	15.1882	30.7933	0.0004	0.00310061	1.01967
Dscr3	WTLFD_thorasic	WTLFD_inguinal	4.68991	9.51251	0.0004	0.00310061	1.02027
Sh3yl1	WTLFD_thorasic	WTLFD_inguinal	5.02971	10.2064	0.00145	0.00851066	1.02092
Fam98c	WTLFD_thorasic	WTLFD_inguinal	5.01913	10.1872	0.01205	0.0435926	1.02125
Prdx3	WTLFD_thorasic	WTLFD_inguinal	40.5084	82.294	0.0003	0.00245675	1.02257
Krt15	WTLFD_thorasic	WTLFD_inguinal	6.78613	13.7892	0.00105	0.00663632	1.02288
Gfod2	WTLFD_thorasic	WTLFD_inguinal	3.20168	6.50667	0.00195	0.0107798	1.02309
Agt	WTLFD_thorasic	WTLFD_inguinal	28.0547	57.0283	0.0004	0.00310061	1.02344
Hmbs	WTLFD_thorasic	WTLFD_inguinal	6.58503	13.3928	0.00055	0.00398863	1.0242
Tmem63a	WTLFD_thorasic	WTLFD_inguinal	11.9396	24.2904	0.00055	0.00398863	1.02463
Sec13	WTLFD_thorasic	WTLFD_inguinal	24.2436	49.3306	0.0004	0.00310061	1.02488
Pgam5	WTLFD_thorasic	WTLFD_inguinal	7.1973	14.6463	0.0003	0.00245675	1.02501
Vrk3	WTLFD_thorasic	WTLFD_inguinal	4.80012	9.78087	0.0011	0.00689657	1.02689
Mrpl12	WTLFD_thorasic	WTLFD_inguinal	18.2	37.1312	0.0002	0.00177303	1.02869
Mfhas1	WTLFD_thorasic	WTLFD_inguinal	7.41333	15.1278	0.0006	0.00425474	1.02901
Cdc42bpg	WTLFD_thorasic	WTLFD_inguinal	5.35021	10.9191	0.0003	0.00245675	1.02919
Muted	WTLFD_thorasic	WTLFD_inguinal	4.17611	8.52384	0.00105	0.00663632	1.02934
Arpc3	WTLFD_thorasic	WTLFD_inguinal	59.6205	121.718	0.00015	0.00139666	1.02967
Esrra	WTLFD_thorasic	WTLFD_inguinal	7.74358	15.8134	0.00135	0.00804794	1.03007
Rpl8	WTLFD_thorasic	WTLFD_inguinal	237.097	484.203	0.00295	0.0148598	1.03014
Tbc1d20	WTLFD_thorasic	WTLFD_inguinal	17.1403	35.0056	0.00015	0.00139666	1.03019
Stx3	WTLFD_thorasic	WTLFD_inguinal	10.0772	20.5828	0.0005	0.00370432	1.03034
Ttc39a	WTLFD_thorasic	WTLFD_inguinal	17.9209	36.6098	0.00025	0.00213555	1.03059
Tbc1d22a	WTLFD_thorasic	WTLFD_inguinal	4.79769	9.80133	0.0002	0.00177303	1.03064
Fdx1l	WTLFD_thorasic	WTLFD_inguinal	6.67299	13.6329	0.00085	0.00559862	1.03068
Adprh	WTLFD_thorasic	WTLFD_inguinal	4.1752	8.53485	0.00125	0.00758355	1.03152
Samm50	WTLFD_thorasic	WTLFD_inguinal	20.145	41.1876	0.0001	0.000993573	1.03179
Pih1d1	WTLFD_thorasic	WTLFD_inguinal	6.58305	13.46	0.0141	0.0492852	1.03185
Atp5g1	WTLFD_thorasic	WTLFD_inguinal	60.4631	123.636	0.00045	0.00339649	1.03197
LOC100502704	WTLFD_thorasic	WTLFD_inguinal	2.70681	5.53855	0.0128	0.0456948	1.03291
Haus4	WTLFD_thorasic	WTLFD_inguinal	2.13715	4.37503	0.0037	0.0176999	1.0336
Mtvr2	WTLFD_thorasic	WTLFD_inguinal	12.382	25.3652	0.0007	0.00480405	1.03461
Gm5480	WTLFD_thorasic	WTLFD_inguinal	23.1783	47.4867	0.0043	0.0199264	1.03475
Tex264	WTLFD_thorasic	WTLFD_inguinal	13.2894	27.2351	0.0002	0.00177303	1.03519
Ing1	WTLFD_thorasic	WTLFD_inguinal	4.04443	8.28938	0.00045	0.00339649	1.03533
Mrpl33	WTLFD_thorasic	WTLFD_inguinal	26.6881	54.7125	0.0028	0.014304	1.03567
Il15	WTLFD_thorasic	WTLFD_inguinal	7.91262	16.2262	0.0025	0.0131241	1.0361
Rnu3a	WTLFD_thorasic	WTLFD_inguinal	6253.67	12848.4	0.00175	0.0098958	1.03882
Pvr	WTLFD_thorasic	WTLFD_inguinal	3.21977	6.61616	0.00085	0.00559862	1.03904
Atp6v0b	WTLFD_thorasic	WTLFD_inguinal	45.8444	94.3195	0.00035	0.0027773	1.04081
Plekhj1	WTLFD_thorasic	WTLFD_inguinal	4.65014	9.56944	0.0026	0.0135129	1.04116
Gramd1a	WTLFD_thorasic	WTLFD_inguinal	10.3755	21.3628	0.0006	0.00425474	1.04192
Wdr74	WTLFD_thorasic	WTLFD_inguinal	6.56749	13.5271	0.00065	0.00455194	1.04244
Snapc2	WTLFD_thorasic	WTLFD_inguinal	4.34316	8.94609	0.00105	0.00663632	1.04251
Fis1	WTLFD_thorasic	WTLFD_inguinal	25.3608	52.2577	0.0002	0.00177303	1.04304
Plod3	WTLFD_thorasic	WTLFD_inguinal	11.2135	23.1191	0.0012	0.00735634	1.04385
Sec11c	WTLFD_thorasic	WTLFD_inguinal	82.672	170.553	0.00115	0.00714005	1.04475
Fam160a1	WTLFD_thorasic	WTLFD_inguinal	6.69416	13.8112	0.0004	0.00310061	1.04486
Sssca1	WTLFD_thorasic	WTLFD_inguinal	3.53127	7.29003	0.00815	0.0323357	1.04574
Bet1l	WTLFD_thorasic	WTLFD_inguinal	6.80832	14.0573	0.0005	0.00370432	1.04595
Rilpl2	WTLFD_thorasic	WTLFD_inguinal	2.8102	5.80515	0.0031	0.0154222	1.04666
Eif4ebp3	WTLFD_thorasic	WTLFD_inguinal	4.87744	10.081	0.00295	0.0148598	1.04744
Prkcsh	WTLFD_thorasic	WTLFD_inguinal	12.3209	25.4714	0.00045	0.00339649	1.04777
Sox4	WTLFD_thorasic	WTLFD_inguinal	6.75476	13.9703	0.00105	0.00663632	1.04838
Polr1d	WTLFD_thorasic	WTLFD_inguinal	35.0707	72.5571	5e-05	0.000552159	1.04885
Fn3k	WTLFD_thorasic	WTLFD_inguinal	3.09573	6.40903	0.01265	0.0452397	1.04983
Tsta3	WTLFD_thorasic	WTLFD_inguinal	12.8624	26.6452	0.0003	0.00245675	1.05072
Commd4	WTLFD_thorasic	WTLFD_inguinal	7.47767	15.4905	0.0012	0.00735634	1.05073
Gm10288	WTLFD_thorasic	WTLFD_inguinal	9.65262	20.0111	0.0013	0.0078061	1.05181
Snx8	WTLFD_thorasic	WTLFD_inguinal	5.75758	11.944	0.00035	0.0027773	1.05275
Tsfm	WTLFD_thorasic	WTLFD_inguinal	3.9386	8.17626	0.00335	0.0163366	1.05376
Mrpl13	WTLFD_thorasic	WTLFD_inguinal	11.3967	23.661	0.0009	0.00585125	1.0539
Stard10	WTLFD_thorasic	WTLFD_inguinal	23.5352	48.9025	0.0001	0.000993573	1.05509
Chmp1a	WTLFD_thorasic	WTLFD_inguinal	12.2191	25.4093	0.00035	0.0027773	1.05622
Trappc3	WTLFD_thorasic	WTLFD_inguinal	13.8336	28.774	0.00025	0.00213555	1.05659
Coasy	WTLFD_thorasic	WTLFD_inguinal	7.45253	15.5115	0.0002	0.00177303	1.05753
Fut4	WTLFD_thorasic	WTLFD_inguinal	2.22113	4.62602	0.00145	0.00851066	1.05848
Eif3i	WTLFD_thorasic	WTLFD_inguinal	45.7912	95.3804	5e-05	0.000552159	1.05862
Nagk	WTLFD_thorasic	WTLFD_inguinal	14.0443	29.2663	0.0002	0.00177303	1.05926
Rtcd1	WTLFD_thorasic	WTLFD_inguinal	3.26937	6.81483	0.00195	0.0107798	1.05967
Pak4	WTLFD_thorasic	WTLFD_inguinal	2.65102	5.52609	0.0009	0.00585125	1.05971
Snrpg	WTLFD_thorasic	WTLFD_inguinal	13.3175	27.7659	0.0043	0.0199264	1.05999
Rabggta	WTLFD_thorasic	WTLFD_inguinal	4.26684	8.90118	0.00035	0.0027773	1.06083
Alkbh3	WTLFD_thorasic	WTLFD_inguinal	7.54648	15.7434	0.00045	0.00339649	1.06087
Vta1	WTLFD_thorasic	WTLFD_inguinal	7.71294	16.1167	0.00035	0.0027773	1.0632
Lsm7	WTLFD_thorasic	WTLFD_inguinal	4.23617	8.85257	0.01235	0.0444152	1.06333
Ap4b1	WTLFD_thorasic	WTLFD_inguinal	5.69519	11.903	0.0002	0.00177303	1.06351
Tlr2	WTLFD_thorasic	WTLFD_inguinal	29.008	60.6409	0.00095	0.00612537	1.06384
Yif1a	WTLFD_thorasic	WTLFD_inguinal	13.3843	27.9804	0.00035	0.0027773	1.06388
Atp5l	WTLFD_thorasic	WTLFD_inguinal	78.5889	164.299	0.0001	0.000993573	1.06393
Eif3m	WTLFD_thorasic	WTLFD_inguinal	35.1042	73.4698	0.00015	0.00139666	1.06551
Vamp8	WTLFD_thorasic	WTLFD_inguinal	48.5298	101.718	0.0001	0.000993573	1.06763
Ndufv3	WTLFD_thorasic	WTLFD_inguinal	66.689	139.805	0.00125	0.00758355	1.06789
Fam20c	WTLFD_thorasic	WTLFD_inguinal	24.1354	50.605	0.0006	0.00425474	1.06813
Bloc1s2	WTLFD_thorasic	WTLFD_inguinal	5.06446	10.6274	0.00225	0.0120362	1.0693
Cox17	WTLFD_thorasic	WTLFD_inguinal	13.0678	27.4285	0.00185	0.0103366	1.06966
Cops5	WTLFD_thorasic	WTLFD_inguinal	15.144	31.8048	0.0002	0.00177303	1.0705
Rfc3	WTLFD_thorasic	WTLFD_inguinal	2.06574	4.34193	0.00585	0.0252388	1.07168
Dhx32	WTLFD_thorasic	WTLFD_inguinal	8.483	17.8359	0.00535	0.0235143	1.07213
Socs3	WTLFD_thorasic	WTLFD_inguinal	3.91766	8.23699	0.00115	0.00714005	1.07213
Dnajb1	WTLFD_thorasic	WTLFD_inguinal	4.3256	9.09799	0.0002	0.00177303	1.07265
G0s2	WTLFD_thorasic	WTLFD_inguinal	283.019	595.334	0.01405	0.0491348	1.0728
Gramd1b	WTLFD_thorasic	WTLFD_inguinal	2.55564	5.37635	0.0003	0.00245675	1.07294
Asl	WTLFD_thorasic	WTLFD_inguinal	6.397	13.4586	0.00065	0.00455194	1.07307
Sdhc	WTLFD_thorasic	WTLFD_inguinal	23.1704	48.7689	0.0001	0.000993573	1.07368
Cd14	WTLFD_thorasic	WTLFD_inguinal	185.505	390.715	0.0054	0.023638	1.07466
Ric8	WTLFD_thorasic	WTLFD_inguinal	6.67951	14.0748	0.0004	0.00310061	1.0753
Prss8	WTLFD_thorasic	WTLFD_inguinal	24.4875	51.6016	0.00075	0.00509254	1.07537
Tbc1d9b	WTLFD_thorasic	WTLFD_inguinal	9.36711	19.7507	0.0003	0.00245675	1.07623
Hs6st1	WTLFD_thorasic	WTLFD_inguinal	12.9009	27.223	0.0001	0.000993573	1.07736
Tm2d2	WTLFD_thorasic	WTLFD_inguinal	17.6065	37.1711	0.0003	0.00245675	1.07807
Nudt19	WTLFD_thorasic	WTLFD_inguinal	4.0484	8.55383	0.0014	0.00827241	1.07922
Slc17a5	WTLFD_thorasic	WTLFD_inguinal	7.31509	15.4585	0.00015	0.00139666	1.07945
Ppp2r5b	WTLFD_thorasic	WTLFD_inguinal	2.77978	5.8759	0.0004	0.00310061	1.07984
Ltbr	WTLFD_thorasic	WTLFD_inguinal	12.4736	26.3909	5e-05	0.000552159	1.08116
Map1lc3b	WTLFD_thorasic	WTLFD_inguinal	85.8393	181.629	0.0007	0.00480405	1.08129
Suds3	WTLFD_thorasic	WTLFD_inguinal	11.929	25.2527	5e-05	0.000552159	1.08196
Asb6	WTLFD_thorasic	WTLFD_inguinal	3.01566	6.38567	0.0006	0.00425474	1.08237
Pgls	WTLFD_thorasic	WTLFD_inguinal	17.9281	37.9704	0.00035	0.0027773	1.08265
Uqcr11	WTLFD_thorasic	WTLFD_inguinal	69.0376	146.267	0.0023	0.0122757	1.08315
Rpl24	WTLFD_thorasic	WTLFD_inguinal	199.077	422.194	0.0003	0.00245675	1.08458
Paox	WTLFD_thorasic	WTLFD_inguinal	2.55399	5.41939	0.0015	0.00873851	1.08538
Polr2g	WTLFD_thorasic	WTLFD_inguinal	14.8222	31.4545	0.00035	0.0027773	1.08551
Lipa	WTLFD_thorasic	WTLFD_inguinal	129.722	275.443	0.01395	0.0488215	1.08634
Tst	WTLFD_thorasic	WTLFD_inguinal	3.46965	7.37267	0.00175	0.0098958	1.0874
Ppp1r12c	WTLFD_thorasic	WTLFD_inguinal	8.56495	18.2013	0.00025	0.00213555	1.08752
Aven	WTLFD_thorasic	WTLFD_inguinal	5.14623	10.9386	0.00165	0.00946345	1.08784
Alg11	WTLFD_thorasic	WTLFD_inguinal	5.04881	10.7397	0.00215	0.0115938	1.08893
Ano4	WTLFD_thorasic	WTLFD_inguinal	2.35039	4.99983	0.0026	0.0135129	1.08898
Npc2	WTLFD_thorasic	WTLFD_inguinal	39.5474	84.1559	0.0008	0.00534181	1.08948
Tor1a	WTLFD_thorasic	WTLFD_inguinal	8.03424	17.1012	5e-05	0.000552159	1.08986
Atp6v1h	WTLFD_thorasic	WTLFD_inguinal	16.4873	35.1421	0.0001	0.000993573	1.09185
Ttc32	WTLFD_thorasic	WTLFD_inguinal	3.42049	7.29169	0.00655	0.0274589	1.09205
Pi4k2a	WTLFD_thorasic	WTLFD_inguinal	4.21563	8.99035	5e-05	0.000552159	1.09263
Napepld	WTLFD_thorasic	WTLFD_inguinal	4.01868	8.57537	0.0005	0.00370432	1.09348
Tpd52l1	WTLFD_thorasic	WTLFD_inguinal	12.2529	26.1562	0.00055	0.00398863	1.09403
Rab40c	WTLFD_thorasic	WTLFD_inguinal	2.4378	5.20895	0.00335	0.0163366	1.09541
Mup10	WTLFD_thorasic	WTLFD_inguinal	22.7838	48.7037	0.0007	0.00480405	1.09602
Gsta3	WTLFD_thorasic	WTLFD_inguinal	15.826	33.8535	5e-05	0.000552159	1.09701
Oplah	WTLFD_thorasic	WTLFD_inguinal	6.67279	14.2835	5e-05	0.000552159	1.09799
Rnase1	WTLFD_thorasic	WTLFD_inguinal	7.68853	16.4615	0.00095	0.00612537	1.09831
Nfs1	WTLFD_thorasic	WTLFD_inguinal	8.30575	17.7839	0.00165	0.00946345	1.09839
Lgtn	WTLFD_thorasic	WTLFD_inguinal	10.1722	21.7887	0.00015	0.00139666	1.09896
Lrat	WTLFD_thorasic	WTLFD_inguinal	4.43644	9.50632	0.00145	0.00851066	1.09949
Mrpl27	WTLFD_thorasic	WTLFD_inguinal	10.1724	21.8111	0.0003	0.00245675	1.1004
Rab4b	WTLFD_thorasic	WTLFD_inguinal	3.41846	7.3299	0.00095	0.00612537	1.10045
Wipi1	WTLFD_thorasic	WTLFD_inguinal	10.231	21.9414	0.00015	0.00139666	1.1007
Rab32	WTLFD_thorasic	WTLFD_inguinal	2.03795	4.37144	0.0018	0.0101256	1.10099
Kcnk1	WTLFD_thorasic	WTLFD_inguinal	43.4754	93.295	0.0003	0.00245675	1.1016
Gnb2l1	WTLFD_thorasic	WTLFD_inguinal	234.365	503.063	0.0011	0.00689657	1.10198
Rnaseh2a	WTLFD_thorasic	WTLFD_inguinal	3.49609	7.50614	0.00055	0.00398863	1.10233
Commd5	WTLFD_thorasic	WTLFD_inguinal	4.79916	10.3068	0.0014	0.00827241	1.10274
Gpn3	WTLFD_thorasic	WTLFD_inguinal	2.23525	4.80272	0.0108	0.0401122	1.10342
Pnpla7	WTLFD_thorasic	WTLFD_inguinal	9.5924	20.6142	0.0001	0.000993573	1.10368
Mpp1	WTLFD_thorasic	WTLFD_inguinal	14.3402	30.8478	0.00195	0.0107798	1.1051
Lemd2	WTLFD_thorasic	WTLFD_inguinal	5.46442	11.7558	0.0002	0.00177303	1.10523
Trim11	WTLFD_thorasic	WTLFD_inguinal	4.30718	9.26808	0.0002	0.00177303	1.10553
Nans	WTLFD_thorasic	WTLFD_inguinal	25.8056	55.5571	0.00025	0.00213555	1.10628
Slc46a3	WTLFD_thorasic	WTLFD_inguinal	7.41666	15.9687	5e-05	0.000552159	1.1064
Zkscan14	WTLFD_thorasic	WTLFD_inguinal	2.4297	5.23445	0.00095	0.00612537	1.10726
Pcbp1	WTLFD_thorasic	WTLFD_inguinal	9.91463	21.3617	5e-05	0.000552159	1.1074
Ndufs4	WTLFD_thorasic	WTLFD_inguinal	13.4904	29.0753	5e-05	0.000552159	1.10786
Tmem144	WTLFD_thorasic	WTLFD_inguinal	16.1507	34.8099	0.00035	0.0027773	1.1079
Tagap1	WTLFD_thorasic	WTLFD_inguinal	2.23099	4.81102	0.00105	0.00663632	1.10866
Ppt2	WTLFD_thorasic	WTLFD_inguinal	4.52226	9.75232	0.00035	0.0027773	1.1087
Tmem160	WTLFD_thorasic	WTLFD_inguinal	4.49378	9.69207	0.0042	0.0195986	1.10888
Flad1,Lenep	WTLFD_thorasic	WTLFD_inguinal	5.95826	12.8553	5e-05	0.000552159	1.10941
Lrp10	WTLFD_thorasic	WTLFD_inguinal	12.0745	26.0882	5e-05	0.000552159	1.11144
Neu1	WTLFD_thorasic	WTLFD_inguinal	14.4595	31.3194	0.00015	0.00139666	1.11503
Aldh1l2	WTLFD_thorasic	WTLFD_inguinal	2.71971	5.89367	0.00035	0.0027773	1.11572
Gm3405	WTLFD_thorasic	WTLFD_inguinal	21.7168	47.0773	0.00185	0.0103366	1.11622
Hint1	WTLFD_thorasic	WTLFD_inguinal	61.8327	134.047	0.00015	0.00139666	1.1163
Pex11c	WTLFD_thorasic	WTLFD_inguinal	4.43716	9.62827	0.001	0.00638339	1.11764
Echs1	WTLFD_thorasic	WTLFD_inguinal	20.5311	44.5589	5e-05	0.000552159	1.1179
Trp53inp1	WTLFD_thorasic	WTLFD_inguinal	27.5563	59.8073	0.00085	0.00559862	1.11794
Pam16	WTLFD_thorasic	WTLFD_inguinal	10.1944	22.1333	0.00125	0.00758355	1.11845
Ypel2	WTLFD_thorasic	WTLFD_inguinal	2.85106	6.19595	0.0003	0.00245675	1.11983
Zfp385c	WTLFD_thorasic	WTLFD_inguinal	2.11022	4.58615	0.00245	0.0129291	1.11989
Il15ra	WTLFD_thorasic	WTLFD_inguinal	5.07364	11.0273	0.0001	0.000993573	1.11998
LOC100503399	WTLFD_thorasic	WTLFD_inguinal	4.57417	9.95147	0.0069	0.028535	1.1214
Atp13a2	WTLFD_thorasic	WTLFD_inguinal	6.82373	14.8494	0.0002	0.00177303	1.12178
Rai12	WTLFD_thorasic	WTLFD_inguinal	8.47953	18.4583	0.00455	0.020804	1.12221
Pigyl	WTLFD_thorasic	WTLFD_inguinal	4.5653	9.95123	0.00425	0.0197533	1.12416
Nhlrc3	WTLFD_thorasic	WTLFD_inguinal	10.0303	21.8653	0.00015	0.00139666	1.12427
Krt8	WTLFD_thorasic	WTLFD_inguinal	54.2954	118.409	0.0002	0.00177303	1.12488
Mettl11a	WTLFD_thorasic	WTLFD_inguinal	2.88557	6.29488	0.00175	0.0098958	1.12532
Atp6v0e	WTLFD_thorasic	WTLFD_inguinal	36.6076	79.917	5e-05	0.000552159	1.12636
Ssu72	WTLFD_thorasic	WTLFD_inguinal	12.8123	28.0035	5e-05	0.000552159	1.12807
Asna1	WTLFD_thorasic	WTLFD_inguinal	12.7081	27.784	0.00025	0.00213555	1.12851
Inpp5k	WTLFD_thorasic	WTLFD_inguinal	17.0932	37.3828	5e-05	0.000552159	1.12895
Zbtb42	WTLFD_thorasic	WTLFD_inguinal	2.94054	6.44211	0.0003	0.00245675	1.13145
Ankrd54	WTLFD_thorasic	WTLFD_inguinal	3.0526	6.68979	0.0007	0.00480405	1.13192
Gpr108	WTLFD_thorasic	WTLFD_inguinal	13.3856	29.3374	5e-05	0.000552159	1.13206
Gprc5c	WTLFD_thorasic	WTLFD_inguinal	8.25937	18.1197	0.0001	0.000993573	1.13345
Gps1	WTLFD_thorasic	WTLFD_inguinal	28.2822	62.0541	5e-05	0.000552159	1.13363
Rpl18	WTLFD_thorasic	WTLFD_inguinal	203.308	446.238	0.00035	0.0027773	1.13415
Dusp3	WTLFD_thorasic	WTLFD_inguinal	4.37573	9.60629	0.00045	0.00339649	1.13446
Necap2	WTLFD_thorasic	WTLFD_inguinal	10.0253	22.0213	0.0002	0.00177303	1.13526
Ngdn	WTLFD_thorasic	WTLFD_inguinal	6.66429	14.6398	0.0003	0.00245675	1.13537
Rhbdd3	WTLFD_thorasic	WTLFD_inguinal	2.06293	4.53237	0.0013	0.0078061	1.13557
Mdfic	WTLFD_thorasic	WTLFD_inguinal	9.39176	20.6439	5e-05	0.000552159	1.13625
Tmub1	WTLFD_thorasic	WTLFD_inguinal	3.04021	6.68793	0.0018	0.0101256	1.13739
Grhpr	WTLFD_thorasic	WTLFD_inguinal	7.13686	15.706	0.00015	0.00139666	1.13796
Klc4	WTLFD_thorasic	WTLFD_inguinal	6.98373	15.3697	5e-05	0.000552159	1.13802
Dpp7	WTLFD_thorasic	WTLFD_inguinal	3.986	8.77472	0.0002	0.00177303	1.13841
Tapbpl	WTLFD_thorasic	WTLFD_inguinal	4.24142	9.34215	0.00055	0.00398863	1.13921
Cib1	WTLFD_thorasic	WTLFD_inguinal	23.1431	51.0006	0.00015	0.00139666	1.13993
S1pr2	WTLFD_thorasic	WTLFD_inguinal	3.90374	8.60364	0.0001	0.000993573	1.14009
Ppcs	WTLFD_thorasic	WTLFD_inguinal	2.39141	5.2708	0.00315	0.0156102	1.14016
Gpr146	WTLFD_thorasic	WTLFD_inguinal	8.48615	18.709	5e-05	0.000552159	1.14055
Use1	WTLFD_thorasic	WTLFD_inguinal	20.8145	45.8903	5e-05	0.000552159	1.1406
Polr2i	WTLFD_thorasic	WTLFD_inguinal	21.6982	47.9033	5e-05	0.000552159	1.14255
Chmp6	WTLFD_thorasic	WTLFD_inguinal	6.80109	15.02	0.0002	0.00177303	1.14305
Lsm2	WTLFD_thorasic	WTLFD_inguinal	3.13326	6.92141	0.00205	0.0111789	1.1434
Sdhb	WTLFD_thorasic	WTLFD_inguinal	31.2751	69.0903	5e-05	0.000552159	1.14347
Agtrap	WTLFD_thorasic	WTLFD_inguinal	5.75387	12.7149	0.0002	0.00177303	1.14392
Spc25	WTLFD_thorasic	WTLFD_inguinal	3.50019	7.73695	0.0062	0.0263449	1.14433
Fbxo31	WTLFD_thorasic	WTLFD_inguinal	5.84574	12.9396	0.0006	0.00425474	1.14634
Rpl27	WTLFD_thorasic	WTLFD_inguinal	81.5734	180.617	5e-05	0.000552159	1.14677
Tmem59	WTLFD_thorasic	WTLFD_inguinal	82.2454	182.123	0.0002	0.00177303	1.1469
Chchd4	WTLFD_thorasic	WTLFD_inguinal	3.27884	7.26736	0.0008	0.00534181	1.14825
Prosc	WTLFD_thorasic	WTLFD_inguinal	9.89005	21.9218	0.00045	0.00339649	1.14832
Rps18	WTLFD_thorasic	WTLFD_inguinal	252.266	559.674	0.00015	0.00139666	1.14964
Rassf7	WTLFD_thorasic	WTLFD_inguinal	4.72453	10.4836	0.00015	0.00139666	1.14989
Pigx	WTLFD_thorasic	WTLFD_inguinal	6.98034	15.4993	0.00025	0.00213555	1.15084
Ubb	WTLFD_thorasic	WTLFD_inguinal	77.7319	172.714	5e-05	0.000552159	1.1518
Glb1	WTLFD_thorasic	WTLFD_inguinal	13.6725	30.3868	0.00015	0.00139666	1.15217
Rab11fip4	WTLFD_thorasic	WTLFD_inguinal	2.58161	5.73842	5e-05	0.000552159	1.15238
Mrpl52	WTLFD_thorasic	WTLFD_inguinal	19.6223	43.6391	0.0008	0.00534181	1.15313
Slc37a1	WTLFD_thorasic	WTLFD_inguinal	5.0795	11.3052	5e-05	0.000552159	1.15422
Ndufaf3	WTLFD_thorasic	WTLFD_inguinal	4.36995	9.72646	0.0017	0.00970276	1.1543
Stard7	WTLFD_thorasic	WTLFD_inguinal	11.407	25.3926	5e-05	0.000552159	1.15449
Shf	WTLFD_thorasic	WTLFD_inguinal	2.95848	6.58656	0.0003	0.00245675	1.15467
Ppp4c	WTLFD_thorasic	WTLFD_inguinal	13.0483	29.053	5e-05	0.000552159	1.15483
Pim3	WTLFD_thorasic	WTLFD_inguinal	12.7393	28.3677	5e-05	0.000552159	1.15496
Chchd8	WTLFD_thorasic	WTLFD_inguinal	3.70011	8.23939	0.00145	0.00851066	1.15497
Cobl	WTLFD_thorasic	WTLFD_inguinal	2.22507	4.95485	0.00015	0.00139666	1.15499
Dyrk3	WTLFD_thorasic	WTLFD_inguinal	2.91923	6.50312	0.00175	0.0098958	1.15555
Tmem141	WTLFD_thorasic	WTLFD_inguinal	4.8909	10.8956	0.0012	0.00735634	1.15557
Tex261	WTLFD_thorasic	WTLFD_inguinal	12.3233	27.4743	0.00015	0.00139666	1.15669
Nxt1	WTLFD_thorasic	WTLFD_inguinal	3.08736	6.88354	0.00195	0.0107798	1.15678
Pdgfa	WTLFD_thorasic	WTLFD_inguinal	2.17456	4.854	0.00385	0.0182745	1.15845
Nudt22	WTLFD_thorasic	WTLFD_inguinal	5.44608	12.1638	0.0008	0.00534181	1.15931
Slc3a2	WTLFD_thorasic	WTLFD_inguinal	56.5066	126.325	0.0008	0.00534181	1.16065
Atp5o	WTLFD_thorasic	WTLFD_inguinal	100.488	224.656	5e-05	0.000552159	1.1607
Ap2s1	WTLFD_thorasic	WTLFD_inguinal	21.8163	48.7795	5e-05	0.000552159	1.16087
Abhd11	WTLFD_thorasic	WTLFD_inguinal	14.1393	31.6171	0.0021	0.0113678	1.16099
Bat5	WTLFD_thorasic	WTLFD_inguinal	10.9573	24.6038	5e-05	0.000552159	1.16699
Pcbp4	WTLFD_thorasic	WTLFD_inguinal	2.21475	4.97968	0.00045	0.00339649	1.16891
Mlph	WTLFD_thorasic	WTLFD_inguinal	6.08579	13.6846	0.0001	0.000993573	1.16903
Ass1	WTLFD_thorasic	WTLFD_inguinal	9.1705	20.6324	5e-05	0.000552159	1.16984
X99384	WTLFD_thorasic	WTLFD_inguinal	3.72867	8.38948	5e-05	0.000552159	1.16992
Scly	WTLFD_thorasic	WTLFD_inguinal	6.87249	15.4727	5e-05	0.000552159	1.17082
Naga	WTLFD_thorasic	WTLFD_inguinal	20.4434	46.0492	0.0001	0.000993573	1.17154
Commd9	WTLFD_thorasic	WTLFD_inguinal	8.84836	19.9386	0.00015	0.00139666	1.17208
Rps19bp1	WTLFD_thorasic	WTLFD_inguinal	5.30519	11.9591	0.00085	0.00559862	1.17263
Casp6	WTLFD_thorasic	WTLFD_inguinal	9.9266	22.3775	0.00015	0.00139666	1.17268
Gss	WTLFD_thorasic	WTLFD_inguinal	4.28201	9.66592	0.0003	0.00245675	1.17462
Nme1	WTLFD_thorasic	WTLFD_inguinal	19.9306	44.9955	0.00015	0.00139666	1.1748
Zc3h10	WTLFD_thorasic	WTLFD_inguinal	2.05563	4.64754	0.00045	0.00339649	1.17689
Fbxw4	WTLFD_thorasic	WTLFD_inguinal	6.8951	15.5939	0.0009	0.00585125	1.17734
Ogfod2	WTLFD_thorasic	WTLFD_inguinal	4.02739	9.11333	0.00035	0.0027773	1.17813
Zfp637	WTLFD_thorasic	WTLFD_inguinal	6.15906	13.9533	5e-05	0.000552159	1.17983
Tmbim6	WTLFD_thorasic	WTLFD_inguinal	129.801	295.005	0.00095	0.00612537	1.18444
Skint2	WTLFD_thorasic	WTLFD_inguinal	4.93849	11.2364	0.00085	0.00559862	1.18603
Ehmt2	WTLFD_thorasic	WTLFD_inguinal	9.55604	21.7448	5e-05	0.000552159	1.18619
Rpl36	WTLFD_thorasic	WTLFD_inguinal	157.082	357.508	5e-05	0.000552159	1.18645
Sqstm1	WTLFD_thorasic	WTLFD_inguinal	63.3688	144.27	0.0001	0.000993573	1.18693
Rnf187	WTLFD_thorasic	WTLFD_inguinal	13.7181	31.2553	5e-05	0.000552159	1.18802
Cpne8	WTLFD_thorasic	WTLFD_inguinal	26.1453	59.5908	0.00045	0.00339649	1.18854
Slc25a13	WTLFD_thorasic	WTLFD_inguinal	2.79085	6.36232	0.0002	0.00177303	1.18885
Fam46c	WTLFD_thorasic	WTLFD_inguinal	25.161	57.4333	0.0003	0.00245675	1.1907
Osbpl10	WTLFD_thorasic	WTLFD_inguinal	3.18128	7.27	0.00035	0.0027773	1.19235
Rassf3	WTLFD_thorasic	WTLFD_inguinal	11.9929	27.428	5e-05	0.000552159	1.19346
Gdpd2	WTLFD_thorasic	WTLFD_inguinal	2.23609	5.11747	0.0008	0.00534181	1.19446
Pex11b	WTLFD_thorasic	WTLFD_inguinal	5.17431	11.844	0.0003	0.00245675	1.19472
Adck1	WTLFD_thorasic	WTLFD_inguinal	2.5299	5.79158	0.0003	0.00245675	1.19488
Gng11	WTLFD_thorasic	WTLFD_inguinal	2.58174	5.91528	0.00235	0.012481	1.1961
Srxn1	WTLFD_thorasic	WTLFD_inguinal	4.91207	11.2587	5e-05	0.000552159	1.19663
Sys1	WTLFD_thorasic	WTLFD_inguinal	5.35201	12.28	5e-05	0.000552159	1.19816
Olfr234	WTLFD_thorasic	WTLFD_inguinal	2.02318	4.64549	0.0123	0.0443033	1.19921
Mlycd	WTLFD_thorasic	WTLFD_inguinal	5.42113	12.4602	5e-05	0.000552159	1.20066
Ap1s1	WTLFD_thorasic	WTLFD_inguinal	8.17759	18.7977	5e-05	0.000552159	1.20081
Fam96a	WTLFD_thorasic	WTLFD_inguinal	10.0834	23.2086	5e-05	0.000552159	1.20268
Tmem219	WTLFD_thorasic	WTLFD_inguinal	10.4678	24.1566	0.00015	0.00139666	1.20646
Hbxip	WTLFD_thorasic	WTLFD_inguinal	22.9442	52.9559	5e-05	0.000552159	1.20666
Arf5	WTLFD_thorasic	WTLFD_inguinal	17.7624	41.0548	0.0001	0.000993573	1.20873
Timm9	WTLFD_thorasic	WTLFD_inguinal	3.40268	7.869	0.0019	0.0105782	1.20951
Capg	WTLFD_thorasic	WTLFD_inguinal	25.4952	59.0518	5e-05	0.000552159	1.21176
Pxmp4	WTLFD_thorasic	WTLFD_inguinal	35.3979	82	0.0001	0.000993573	1.21196
Plekhf1	WTLFD_thorasic	WTLFD_inguinal	15.6514	36.3449	5e-05	0.000552159	1.21546
Gm10073	WTLFD_thorasic	WTLFD_inguinal	4.79502	11.1365	0.0066	0.0276273	1.21568
Ing4	WTLFD_thorasic	WTLFD_inguinal	11.2175	26.0649	5e-05	0.000552159	1.21635
Cldnd1	WTLFD_thorasic	WTLFD_inguinal	6.21833	14.5148	5e-05	0.000552159	1.22293
Spint1	WTLFD_thorasic	WTLFD_inguinal	19.705	46.0584	5e-05	0.000552159	1.22491
Map2k1	WTLFD_thorasic	WTLFD_inguinal	11.0306	25.7892	5e-05	0.000552159	1.22526
Pycr2	WTLFD_thorasic	WTLFD_inguinal	7.27912	17.0404	0.00015	0.00139666	1.22713
Polr1c	WTLFD_thorasic	WTLFD_inguinal	7.28201	17.0475	5e-05	0.000552159	1.22715
Aldh16a1	WTLFD_thorasic	WTLFD_inguinal	2.84778	6.66792	0.005	0.0223744	1.2274
Ranbp3	WTLFD_thorasic	WTLFD_inguinal	5.9347	13.8966	5e-05	0.000552159	1.22749
Uck2	WTLFD_thorasic	WTLFD_inguinal	15.8885	37.2122	5e-05	0.000552159	1.22779
Zkscan6	WTLFD_thorasic	WTLFD_inguinal	2.0254	4.74648	5e-05	0.000552159	1.22865
Plekhg6	WTLFD_thorasic	WTLFD_inguinal	2.46633	5.78322	5e-05	0.000552159	1.22951
Eef1e1	WTLFD_thorasic	WTLFD_inguinal	19.0414	44.6569	5e-05	0.000552159	1.22974
Xbp1	WTLFD_thorasic	WTLFD_inguinal	257.815	604.994	0.00175	0.0098958	1.23059
Ninj1	WTLFD_thorasic	WTLFD_inguinal	7.16537	16.8333	0.0001	0.000993573	1.2322
Sidt2	WTLFD_thorasic	WTLFD_inguinal	36.5976	86.0204	0.00015	0.00139666	1.23293
Npdc1	WTLFD_thorasic	WTLFD_inguinal	17.6616	41.5146	5e-05	0.000552159	1.233
Fam134a	WTLFD_thorasic	WTLFD_inguinal	12.4979	29.417	5e-05	0.000552159	1.23496
Plscr1	WTLFD_thorasic	WTLFD_inguinal	11.0692	26.0688	0.0001	0.000993573	1.23577
Ccdc22	WTLFD_thorasic	WTLFD_inguinal	3.35755	7.91242	0.0002	0.00177303	1.23671
Pcbd2	WTLFD_thorasic	WTLFD_inguinal	5.01468	11.8186	0.0016	0.00922557	1.23684
LOC100502825	WTLFD_thorasic	WTLFD_inguinal	4.71008	11.1013	0.00285	0.014512	1.23691
Pygo2	WTLFD_thorasic	WTLFD_inguinal	2.18446	5.16099	0.0001	0.000993573	1.24037
Isoc2b	WTLFD_thorasic	WTLFD_inguinal	2.49366	5.8967	0.0015	0.00873851	1.24164
Siah2	WTLFD_thorasic	WTLFD_inguinal	2.43591	5.76101	5e-05	0.000552159	1.24186
Mgmt	WTLFD_thorasic	WTLFD_inguinal	4.87936	11.5459	0.00075	0.00509254	1.24262
Ndufb6	WTLFD_thorasic	WTLFD_inguinal	31.8448	75.3643	5e-05	0.000552159	1.24283
D2Wsu81e	WTLFD_thorasic	WTLFD_inguinal	6.19277	14.6566	0.0001	0.000993573	1.24289
Nubp1	WTLFD_thorasic	WTLFD_inguinal	2.46193	5.8273	0.0005	0.00370432	1.24303
Atp6v1f	WTLFD_thorasic	WTLFD_inguinal	29.4397	69.6938	5e-05	0.000552159	1.24327
Slc39a11	WTLFD_thorasic	WTLFD_inguinal	9.1493	21.673	0.0001	0.000993573	1.24416
Creb3	WTLFD_thorasic	WTLFD_inguinal	14.3933	34.1235	0.0083	0.0327829	1.24537
Gm11428	WTLFD_thorasic	WTLFD_inguinal	269.526	639.122	5e-05	0.000552159	1.24567
Sra1	WTLFD_thorasic	WTLFD_inguinal	25.93	61.4883	5e-05	0.000552159	1.24569
Man2b1	WTLFD_thorasic	WTLFD_inguinal	12.6962	30.1831	0.0001	0.000993573	1.24935
Akr1b8	WTLFD_thorasic	WTLFD_inguinal	5.47478	13.0174	5e-05	0.000552159	1.24957
Galk2	WTLFD_thorasic	WTLFD_inguinal	6.60938	15.7392	0.00015	0.00139666	1.25178
Gm10095	WTLFD_thorasic	WTLFD_inguinal	4.14403	9.87515	0.00325	0.0159652	1.25277
Vat1	WTLFD_thorasic	WTLFD_inguinal	10.3086	24.5688	0.0007	0.00480405	1.25298
Ptpla	WTLFD_thorasic	WTLFD_inguinal	9.94303	23.7053	0.0002	0.00177303	1.25345
Def8	WTLFD_thorasic	WTLFD_inguinal	2.80561	6.691	5e-05	0.000552159	1.25391
Fam125a	WTLFD_thorasic	WTLFD_inguinal	8.71527	20.7909	0.0001	0.000993573	1.25433
Brp44l	WTLFD_thorasic	WTLFD_inguinal	165.333	394.984	5e-05	0.000552159	1.25642
C78339	WTLFD_thorasic	WTLFD_inguinal	15.5636	37.2599	5e-05	0.000552159	1.25945
Sin3b	WTLFD_thorasic	WTLFD_inguinal	24.0526	57.6478	0.0003	0.00245675	1.26107
Hook2	WTLFD_thorasic	WTLFD_inguinal	4.62033	11.0756	5e-05	0.000552159	1.26131
Atp6v1e1	WTLFD_thorasic	WTLFD_inguinal	33.4966	80.3638	5e-05	0.000552159	1.26253
Dctpp1	WTLFD_thorasic	WTLFD_inguinal	5.7479	13.8227	0.00065	0.00455194	1.26593
Stk17b	WTLFD_thorasic	WTLFD_inguinal	12.5713	30.2484	5e-05	0.000552159	1.26672
Mrps26	WTLFD_thorasic	WTLFD_inguinal	8.25222	19.8664	5e-05	0.000552159	1.26748
LOC100503980	WTLFD_thorasic	WTLFD_inguinal	55.8741	134.557	0.00375	0.0178904	1.26796
Snrpb	WTLFD_thorasic	WTLFD_inguinal	15.4054	37.1043	5e-05	0.000552159	1.26815
Actr1b	WTLFD_thorasic	WTLFD_inguinal	11.3676	27.3898	5e-05	0.000552159	1.26871
Rnf144b	WTLFD_thorasic	WTLFD_inguinal	5.38647	12.9875	5e-05	0.000552159	1.26971
AI428936	WTLFD_thorasic	WTLFD_inguinal	12.6974	30.6211	5e-05	0.000552159	1.27
Src	WTLFD_thorasic	WTLFD_inguinal	6.84185	16.5042	5e-05	0.000552159	1.27038
Mgat1	WTLFD_thorasic	WTLFD_inguinal	7.59766	18.3429	5e-05	0.000552159	1.2716
S100a6	WTLFD_thorasic	WTLFD_inguinal	74.4738	180.231	5e-05	0.000552159	1.27504
Atp6v0d1	WTLFD_thorasic	WTLFD_inguinal	30.2752	73.3207	5e-05	0.000552159	1.27608
Sema4a	WTLFD_thorasic	WTLFD_inguinal	2.24915	5.45016	5e-05	0.000552159	1.27692
Mpst	WTLFD_thorasic	WTLFD_inguinal	3.80639	9.22834	0.0002	0.00177303	1.27765
Fkbp8	WTLFD_thorasic	WTLFD_inguinal	14.5873	35.3991	5e-05	0.000552159	1.279
Sema7a	WTLFD_thorasic	WTLFD_inguinal	9.63923	23.3964	5e-05	0.000552159	1.2793
Yipf3	WTLFD_thorasic	WTLFD_inguinal	7.68631	18.6615	5e-05	0.000552159	1.2797
Ccdc23	WTLFD_thorasic	WTLFD_inguinal	3.64049	8.85646	0.00125	0.00758355	1.2826
Tmem60	WTLFD_thorasic	WTLFD_inguinal	6.38807	15.5444	0.0005	0.00370432	1.28294
Tmem106c	WTLFD_thorasic	WTLFD_inguinal	5.87981	14.3362	5e-05	0.000552159	1.28582
Pgap2	WTLFD_thorasic	WTLFD_inguinal	16.7728	40.9642	5e-05	0.000552159	1.28824
Tspo	WTLFD_thorasic	WTLFD_inguinal	23.3912	57.1284	5e-05	0.000552159	1.28824
LOC100504671	WTLFD_thorasic	WTLFD_inguinal	2.08117	5.08454	0.0129	0.0459934	1.28872
Mpg	WTLFD_thorasic	WTLFD_inguinal	5.49067	13.4272	0.00155	0.00898145	1.2901
Lrrc68	WTLFD_thorasic	WTLFD_inguinal	10.8156	26.4502	5e-05	0.000552159	1.29016
Hps1	WTLFD_thorasic	WTLFD_inguinal	2.14599	5.25094	0.0002	0.00177303	1.29093
Jtb	WTLFD_thorasic	WTLFD_inguinal	25.4912	62.3938	5e-05	0.000552159	1.2914
Slc6a8	WTLFD_thorasic	WTLFD_inguinal	7.84058	19.2052	5e-05	0.000552159	1.29247
Dok1	WTLFD_thorasic	WTLFD_inguinal	4.15348	10.1754	5e-05	0.000552159	1.29269
Gnb4	WTLFD_thorasic	WTLFD_inguinal	19.2581	47.2305	0.00015	0.00139666	1.29425
LOC100503332	WTLFD_thorasic	WTLFD_inguinal	9.32397	22.8839	0.0004	0.00310061	1.29532
Tmem9	WTLFD_thorasic	WTLFD_inguinal	4.47797	11.0146	5e-05	0.000552159	1.2985
Smagp	WTLFD_thorasic	WTLFD_inguinal	7.50683	18.4773	5e-05	0.000552159	1.29948
Gpaa1	WTLFD_thorasic	WTLFD_inguinal	5.65357	13.9219	5e-05	0.000552159	1.30012
Stard5	WTLFD_thorasic	WTLFD_inguinal	6.82041	16.7975	5e-05	0.000552159	1.30031
H2-Q2	WTLFD_thorasic	WTLFD_inguinal	2.25528	5.56513	0.0021	0.0113678	1.30311
Trappc4	WTLFD_thorasic	WTLFD_inguinal	7.27629	17.9662	5e-05	0.000552159	1.30401
Gnptg	WTLFD_thorasic	WTLFD_inguinal	10.3526	25.5765	0.0001	0.000993573	1.30483
Ppif	WTLFD_thorasic	WTLFD_inguinal	3.62201	8.95079	0.0001	0.000993573	1.30523
Spns1	WTLFD_thorasic	WTLFD_inguinal	2.98263	7.37214	0.0001	0.000993573	1.3055
Tbca	WTLFD_thorasic	WTLFD_inguinal	36.9316	91.3328	5e-05	0.000552159	1.30628
Cdc34	WTLFD_thorasic	WTLFD_inguinal	20.3054	50.2413	5e-05	0.000552159	1.30701
Snrpe	WTLFD_thorasic	WTLFD_inguinal	21.2031	52.5735	0.0001	0.000993573	1.31006
Churc1	WTLFD_thorasic	WTLFD_inguinal	14.0506	34.8828	5e-05	0.000552159	1.31188
Mfsd11	WTLFD_thorasic	WTLFD_inguinal	9.11483	22.635	5e-05	0.000552159	1.31227
Micall2	WTLFD_thorasic	WTLFD_inguinal	2.63973	6.56399	5e-05	0.000552159	1.31418
LOC100504422	WTLFD_thorasic	WTLFD_inguinal	6.46247	16.0843	5e-05	0.000552159	1.31549
Rps27a	WTLFD_thorasic	WTLFD_inguinal	178.249	444.212	5e-05	0.000552159	1.31735
Fbxl6	WTLFD_thorasic	WTLFD_inguinal	4.49576	11.2168	0.0001	0.000993573	1.31902
Pef1	WTLFD_thorasic	WTLFD_inguinal	9.38297	23.4252	5e-05	0.000552159	1.31995
Polr2f	WTLFD_thorasic	WTLFD_inguinal	12.5477	31.3319	5e-05	0.000552159	1.32021
Ubac2	WTLFD_thorasic	WTLFD_inguinal	5.75449	14.3701	0.0003	0.00245675	1.32031
Hes6	WTLFD_thorasic	WTLFD_inguinal	3.62904	9.06359	0.0001	0.000993573	1.32049
Hba-a2	WTLFD_thorasic	WTLFD_inguinal	16.5919	41.6133	5e-05	0.000552159	1.32656
Cln3	WTLFD_thorasic	WTLFD_inguinal	5.51339	13.8625	5e-05	0.000552159	1.33017
Cyb561	WTLFD_thorasic	WTLFD_inguinal	24.2038	60.8883	5e-05	0.000552159	1.33093
Mrpl55	WTLFD_thorasic	WTLFD_inguinal	5.74383	14.4534	0.0001	0.000993573	1.33132
Pgs1	WTLFD_thorasic	WTLFD_inguinal	8.41302	21.1735	5e-05	0.000552159	1.33156
D17Wsu104e	WTLFD_thorasic	WTLFD_inguinal	20.2542	50.9784	5e-05	0.000552159	1.33167
Gnb2	WTLFD_thorasic	WTLFD_inguinal	20.4641	51.5102	5e-05	0.000552159	1.33176
Timm13	WTLFD_thorasic	WTLFD_inguinal	8.03562	20.2367	5e-05	0.000552159	1.33249
Sigirr	WTLFD_thorasic	WTLFD_inguinal	3.20079	8.07123	0.0002	0.00177303	1.33436
Pqlc1	WTLFD_thorasic	WTLFD_inguinal	13.2854	33.5222	5e-05	0.000552159	1.33528
Acn9	WTLFD_thorasic	WTLFD_inguinal	3.09252	7.80464	0.00445	0.0204065	1.33555
Aqp9	WTLFD_thorasic	WTLFD_inguinal	5.88865	14.8671	0.0001	0.000993573	1.33611
Hist4h4	WTLFD_thorasic	WTLFD_inguinal	4.1324	10.4456	0.0109	0.040409	1.33784
Slc39a8	WTLFD_thorasic	WTLFD_inguinal	190.479	481.947	0.01005	0.0379173	1.33924
Gsto1	WTLFD_thorasic	WTLFD_inguinal	39.7526	100.618	5e-05	0.000552159	1.33977
Bax	WTLFD_thorasic	WTLFD_inguinal	11.8511	30.0066	0.0002	0.00177303	1.34027
Maf1	WTLFD_thorasic	WTLFD_inguinal	9.1258	23.1089	5e-05	0.000552159	1.34043
Atp13a4	WTLFD_thorasic	WTLFD_inguinal	9.56155	24.2444	5e-05	0.000552159	1.34234
Igj	WTLFD_thorasic	WTLFD_inguinal	26.0632	66.0969	0.0003	0.00245675	1.34257
Hint2	WTLFD_thorasic	WTLFD_inguinal	10.8287	27.4867	0.0001	0.000993573	1.34388
Sulf1	WTLFD_thorasic	WTLFD_inguinal	3.00389	7.62686	5e-05	0.000552159	1.34426
Arfgap3	WTLFD_thorasic	WTLFD_inguinal	32.6279	82.8476	5e-05	0.000552159	1.34435
Tusc3	WTLFD_thorasic	WTLFD_inguinal	3.6891	9.37625	0.01365	0.0480345	1.34574
Rpl37a	WTLFD_thorasic	WTLFD_inguinal	218.57	555.849	5e-05	0.000552159	1.3466
Ndufa4	WTLFD_thorasic	WTLFD_inguinal	90.1387	229.587	5e-05	0.000552159	1.34882
Dnpep	WTLFD_thorasic	WTLFD_inguinal	13.9804	35.6327	5e-05	0.000552159	1.34979
Rpl35a	WTLFD_thorasic	WTLFD_inguinal	204.076	520.3	5e-05	0.000552159	1.35023
Mrpl28	WTLFD_thorasic	WTLFD_inguinal	8.74092	22.3011	5e-05	0.000552159	1.35125
Thap11	WTLFD_thorasic	WTLFD_inguinal	3.20403	8.17499	0.00015	0.00139666	1.35133
Atp5g3	WTLFD_thorasic	WTLFD_inguinal	69.0996	176.316	5e-05	0.000552159	1.35142
Atp6v1b2	WTLFD_thorasic	WTLFD_inguinal	15.945	40.6957	5e-05	0.000552159	1.35177
Olah	WTLFD_thorasic	WTLFD_inguinal	541.594	1382.54	0.01265	0.0452397	1.35203
Galns	WTLFD_thorasic	WTLFD_inguinal	6.90568	17.6475	5e-05	0.000552159	1.35361
Naca	WTLFD_thorasic	WTLFD_inguinal	98.8049	252.562	0.0001	0.000993573	1.35398
Mrpl38	WTLFD_thorasic	WTLFD_inguinal	10.4807	26.8209	5e-05	0.000552159	1.35562
Avpi1	WTLFD_thorasic	WTLFD_inguinal	2.93645	7.51569	0.00035	0.0027773	1.35583
Cmc1	WTLFD_thorasic	WTLFD_inguinal	10.5986	27.144	0.00025	0.00213555	1.35676
Lsm10	WTLFD_thorasic	WTLFD_inguinal	4.56587	11.6979	5e-05	0.000552159	1.35729
Acads	WTLFD_thorasic	WTLFD_inguinal	7.48129	19.1808	5e-05	0.000552159	1.35831
Spr	WTLFD_thorasic	WTLFD_inguinal	3.50162	9.01699	5e-05	0.000552159	1.36462
Efcab4a	WTLFD_thorasic	WTLFD_inguinal	23.7803	61.3875	5e-05	0.000552159	1.36818
Mpnd	WTLFD_thorasic	WTLFD_inguinal	8.6012	22.2416	0.0002	0.00177303	1.37065
Pf4	WTLFD_thorasic	WTLFD_inguinal	4.93581	12.7683	0.00045	0.00339649	1.37121
Hscb	WTLFD_thorasic	WTLFD_inguinal	5.70764	14.7712	0.00015	0.00139666	1.37182
Exosc5	WTLFD_thorasic	WTLFD_inguinal	5.28859	13.7236	5e-05	0.000552159	1.37571
Tmem126a	WTLFD_thorasic	WTLFD_inguinal	12.6846	32.9475	5e-05	0.000552159	1.37709
Cecr5	WTLFD_thorasic	WTLFD_inguinal	5.40798	14.0754	5e-05	0.000552159	1.38001
Slc25a11	WTLFD_thorasic	WTLFD_inguinal	15.0038	39.0551	5e-05	0.000552159	1.38018
Akt1s1	WTLFD_thorasic	WTLFD_inguinal	7.4422	19.4046	5e-05	0.000552159	1.3826
Gstp1	WTLFD_thorasic	WTLFD_inguinal	11.4811	29.9638	5e-05	0.000552159	1.38396
Trim27	WTLFD_thorasic	WTLFD_inguinal	6.3827	16.6674	5e-05	0.000552159	1.38479
Cstb	WTLFD_thorasic	WTLFD_inguinal	30.374	79.5421	5e-05	0.000552159	1.38888
Fas	WTLFD_thorasic	WTLFD_inguinal	3.81739	10.0058	5e-05	0.000552159	1.39018
Gpr110	WTLFD_thorasic	WTLFD_inguinal	7.36255	19.3084	5e-05	0.000552159	1.39095
Snrpd2	WTLFD_thorasic	WTLFD_inguinal	21.0842	55.3191	5e-05	0.000552159	1.39162
Sfn	WTLFD_thorasic	WTLFD_inguinal	3.29813	8.65556	5e-05	0.000552159	1.39198
Bend7	WTLFD_thorasic	WTLFD_inguinal	3.1858	8.36148	5e-05	0.000552159	1.3921
Yars2	WTLFD_thorasic	WTLFD_inguinal	2.55234	6.71402	0.0002	0.00177303	1.39536
Gm8430	WTLFD_thorasic	WTLFD_inguinal	7.87446	20.7186	0.0008	0.00534181	1.39567
Nme6	WTLFD_thorasic	WTLFD_inguinal	2.59366	6.8383	5e-05	0.000552159	1.39865
Folr1	WTLFD_thorasic	WTLFD_inguinal	226.174	596.888	0.00035	0.0027773	1.40002
Hnrnpl	WTLFD_thorasic	WTLFD_inguinal	21.6568	57.1571	5e-05	0.000552159	1.40011
Dnase2a	WTLFD_thorasic	WTLFD_inguinal	8.17848	21.6169	5e-05	0.000552159	1.40226
Eef2k	WTLFD_thorasic	WTLFD_inguinal	26.3383	69.6255	5e-05	0.000552159	1.40245
Ccng2	WTLFD_thorasic	WTLFD_inguinal	7.13373	18.8587	5e-05	0.000552159	1.4025
Dctn2	WTLFD_thorasic	WTLFD_inguinal	19.5712	51.7384	5e-05	0.000552159	1.4025
St6galnac2	WTLFD_thorasic	WTLFD_inguinal	25.121	66.4166	5e-05	0.000552159	1.40265
Lrrc42	WTLFD_thorasic	WTLFD_inguinal	2.07547	5.49117	5e-05	0.000552159	1.40368
Plin2	WTLFD_thorasic	WTLFD_inguinal	409.037	1082.38	0.0027	0.0139144	1.4039
Pbld	WTLFD_thorasic	WTLFD_inguinal	2.13491	5.64973	0.0001	0.000993573	1.40401
Bbox1	WTLFD_thorasic	WTLFD_inguinal	4.5878	12.1536	5e-05	0.000552159	1.40551
Ndufb8	WTLFD_thorasic	WTLFD_inguinal	43.0211	114.032	5e-05	0.000552159	1.40633
Osbpl5	WTLFD_thorasic	WTLFD_inguinal	3.72023	9.88967	5e-05	0.000552159	1.41053
Mt1	WTLFD_thorasic	WTLFD_inguinal	285.575	760.568	5e-05	0.000552159	1.41321
Gm10051	WTLFD_thorasic	WTLFD_inguinal	18.1162	48.2759	5e-05	0.000552159	1.41402
Rpl13a	WTLFD_thorasic	WTLFD_inguinal	218.094	581.604	0.0033	0.0161769	1.41508
Clic1	WTLFD_thorasic	WTLFD_inguinal	34.86	92.9984	5e-05	0.000552159	1.41564
Rpl9	WTLFD_thorasic	WTLFD_inguinal	239.72	640.004	5e-05	0.000552159	1.41673
Tmem208	WTLFD_thorasic	WTLFD_inguinal	16.7393	44.7032	5e-05	0.000552159	1.41714
Bdh1	WTLFD_thorasic	WTLFD_inguinal	3.99936	10.7164	5e-05	0.000552159	1.42198
Cmtm8	WTLFD_thorasic	WTLFD_inguinal	9.06772	24.356	5e-05	0.000552159	1.42547
Anxa11	WTLFD_thorasic	WTLFD_inguinal	2.01798	5.42213	5e-05	0.000552159	1.42595
Rdbp	WTLFD_thorasic	WTLFD_inguinal	4.88293	13.1387	5e-05	0.000552159	1.428
Pvrl2	WTLFD_thorasic	WTLFD_inguinal	6.22523	16.7612	5e-05	0.000552159	1.42893
Zfp524	WTLFD_thorasic	WTLFD_inguinal	3.3222	8.94738	0.0001	0.000993573	1.42933
Tmem147	WTLFD_thorasic	WTLFD_inguinal	26.1779	70.5839	5e-05	0.000552159	1.43099
Alg1	WTLFD_thorasic	WTLFD_inguinal	4.19182	11.3031	0.0014	0.00827241	1.43108
Cpsf4l	WTLFD_thorasic	WTLFD_inguinal	3.87609	10.4764	0.0001	0.000993573	1.43447
LOC100504677	WTLFD_thorasic	WTLFD_inguinal	46.5504	125.862	0.0001	0.000993573	1.43498
Vasp	WTLFD_thorasic	WTLFD_inguinal	5.17359	13.9927	5e-05	0.000552159	1.43544
Mocs1	WTLFD_thorasic	WTLFD_inguinal	17.7808	48.1945	5e-05	0.000552159	1.43855
Cnp	WTLFD_thorasic	WTLFD_inguinal	19.2459	52.1771	5e-05	0.000552159	1.43887
Tom1	WTLFD_thorasic	WTLFD_inguinal	6.57046	17.9047	5e-05	0.000552159	1.44627
Uap1l1	WTLFD_thorasic	WTLFD_inguinal	8.16061	22.2389	5e-05	0.000552159	1.44633
Spcs1	WTLFD_thorasic	WTLFD_inguinal	34.0068	92.6797	0.0002	0.00177303	1.44643
Acbd6	WTLFD_thorasic	WTLFD_inguinal	3.8437	10.497	5e-05	0.000552159	1.44941
Acot1	WTLFD_thorasic	WTLFD_inguinal	17.0139	46.4709	5e-05	0.000552159	1.44961
Cldn4	WTLFD_thorasic	WTLFD_inguinal	10.7677	29.494	5e-05	0.000552159	1.45371
Mapk13	WTLFD_thorasic	WTLFD_inguinal	12.9154	35.4844	5e-05	0.000552159	1.45809
Sec61b	WTLFD_thorasic	WTLFD_inguinal	34.6764	95.3094	5e-05	0.000552159	1.45866
Slc35b2	WTLFD_thorasic	WTLFD_inguinal	13.8898	38.1954	5e-05	0.000552159	1.45937
Acsf3	WTLFD_thorasic	WTLFD_inguinal	2.09726	5.7744	5e-05	0.000552159	1.46116
Yipf1	WTLFD_thorasic	WTLFD_inguinal	6.65093	18.3726	5e-05	0.000552159	1.46593
Map2k2	WTLFD_thorasic	WTLFD_inguinal	5.9946	16.5601	5e-05	0.000552159	1.46598
Sft2d1	WTLFD_thorasic	WTLFD_inguinal	4.59145	12.7031	0.00015	0.00139666	1.46816
Atxn7l3	WTLFD_thorasic	WTLFD_inguinal	3.20471	8.87871	0.0007	0.00480405	1.47015
Ndufc2	WTLFD_thorasic	WTLFD_inguinal	68.5398	190.558	5e-05	0.000552159	1.47521
Impa2	WTLFD_thorasic	WTLFD_inguinal	10.3069	28.6904	5e-05	0.000552159	1.47695
Ndufc1	WTLFD_thorasic	WTLFD_inguinal	19.3091	53.7491	5e-05	0.000552159	1.47696
Hmox1	WTLFD_thorasic	WTLFD_inguinal	5.84392	16.2698	5e-05	0.000552159	1.47719
Man1b1	WTLFD_thorasic	WTLFD_inguinal	5.52216	15.385	5e-05	0.000552159	1.47822
Plin3	WTLFD_thorasic	WTLFD_inguinal	14.3071	39.8963	5e-05	0.000552159	1.47952
Rab7l1	WTLFD_thorasic	WTLFD_inguinal	3.21022	8.95255	0.0001	0.000993573	1.47963
Defb1	WTLFD_thorasic	WTLFD_inguinal	2.02424	5.6452	0.0034	0.0165118	1.47965
Rps20	WTLFD_thorasic	WTLFD_inguinal	279.136	779.211	5e-05	0.000552159	1.48104
Llgl2	WTLFD_thorasic	WTLFD_inguinal	3.14065	8.78566	5e-05	0.000552159	1.48408
Rph3al	WTLFD_thorasic	WTLFD_inguinal	5.13558	14.3933	0.00025	0.00213555	1.4868
Ppp1r14b	WTLFD_thorasic	WTLFD_inguinal	9.71661	27.263	5e-05	0.000552159	1.48842
Psmg3	WTLFD_thorasic	WTLFD_inguinal	2.79821	7.86954	0.0005	0.00370432	1.49177
Cox6a1	WTLFD_thorasic	WTLFD_inguinal	121.834	344.001	5e-05	0.000552159	1.4975
Adprhl2	WTLFD_thorasic	WTLFD_inguinal	2.41065	6.80959	0.0004	0.00310061	1.49815
Ethe1	WTLFD_thorasic	WTLFD_inguinal	2.7528	7.77868	0.0001	0.000993573	1.49863
Hist1h4h	WTLFD_thorasic	WTLFD_inguinal	17.6062	49.9425	0.00055	0.00398863	1.50418
Pafah1b3	WTLFD_thorasic	WTLFD_inguinal	6.021	17.0806	5e-05	0.000552159	1.50428
Spint2	WTLFD_thorasic	WTLFD_inguinal	53.0752	150.767	5e-05	0.000552159	1.50621
Tor2a	WTLFD_thorasic	WTLFD_inguinal	9.62082	27.3407	5e-05	0.000552159	1.50682
Rps27	WTLFD_thorasic	WTLFD_inguinal	451.596	1283.74	5e-05	0.000552159	1.50725
Atp5j2	WTLFD_thorasic	WTLFD_inguinal	82.2465	233.802	5e-05	0.000552159	1.50726
Pex14	WTLFD_thorasic	WTLFD_inguinal	6.81936	19.4486	5e-05	0.000552159	1.51196
Hmg20b	WTLFD_thorasic	WTLFD_inguinal	3.86359	11.0243	5e-05	0.000552159	1.51268
Igfals	WTLFD_thorasic	WTLFD_inguinal	30.3656	86.7164	5e-05	0.000552159	1.51387
Fam173a	WTLFD_thorasic	WTLFD_inguinal	8.93405	25.5256	5e-05	0.000552159	1.51456
Arhgef16	WTLFD_thorasic	WTLFD_inguinal	4.87982	13.9553	5e-05	0.000552159	1.51591
Rpl38	WTLFD_thorasic	WTLFD_inguinal	324.789	930.198	5e-05	0.000552159	1.51804
Rpl5	WTLFD_thorasic	WTLFD_inguinal	9.35536	26.8511	5e-05	0.000552159	1.52112
Rps19	WTLFD_thorasic	WTLFD_inguinal	119.29	342.67	5e-05	0.000552159	1.52235
Mrps18c	WTLFD_thorasic	WTLFD_inguinal	14.3855	41.4081	5e-05	0.000552159	1.5253
Mapk4	WTLFD_thorasic	WTLFD_inguinal	2.47241	7.15481	5e-05	0.000552159	1.53299
Cited4	WTLFD_thorasic	WTLFD_inguinal	16.7727	48.6101	5e-05	0.000552159	1.53514
Vmac	WTLFD_thorasic	WTLFD_inguinal	3.90736	11.3399	5e-05	0.000552159	1.53715
Dennd3	WTLFD_thorasic	WTLFD_inguinal	2.16926	6.3076	5e-05	0.000552159	1.53989
LOC100504656	WTLFD_thorasic	WTLFD_inguinal	21.7264	63.3922	0.00265	0.0137271	1.54485
Rps17	WTLFD_thorasic	WTLFD_inguinal	285.507	833.161	5e-05	0.000552159	1.54507
Gm3724	WTLFD_thorasic	WTLFD_inguinal	9.439	27.5497	0.0062	0.0263449	1.54533
Rab11fip5	WTLFD_thorasic	WTLFD_inguinal	12.199	35.6328	5e-05	0.000552159	1.54644
Mrps16	WTLFD_thorasic	WTLFD_inguinal	13.8872	40.5899	5e-05	0.000552159	1.54736
Amdhd2	WTLFD_thorasic	WTLFD_inguinal	6.24667	18.303	5e-05	0.000552159	1.55092
Mrps24	WTLFD_thorasic	WTLFD_inguinal	8.01547	23.5191	5e-05	0.000552159	1.55297
Cebpb	WTLFD_thorasic	WTLFD_inguinal	6.67075	19.5894	5e-05	0.000552159	1.55415
Psmb4	WTLFD_thorasic	WTLFD_inguinal	26.3485	77.5517	5e-05	0.000552159	1.55744
Dmkn	WTLFD_thorasic	WTLFD_inguinal	27.2894	80.3316	5e-05	0.000552159	1.55762
Rhoc	WTLFD_thorasic	WTLFD_inguinal	27.4004	80.7823	5e-05	0.000552159	1.55984
Heatr7a	WTLFD_thorasic	WTLFD_inguinal	6.26007	18.5506	5e-05	0.000552159	1.56721
Nfil3	WTLFD_thorasic	WTLFD_inguinal	2.83667	8.41575	5e-05	0.000552159	1.56889
Fdx1	WTLFD_thorasic	WTLFD_inguinal	8.06294	23.9863	5e-05	0.000552159	1.57284
Sdcbp	WTLFD_thorasic	WTLFD_inguinal	82.2578	244.824	5e-05	0.000552159	1.57352
Ddr1	WTLFD_thorasic	WTLFD_inguinal	7.77992	23.1639	5e-05	0.000552159	1.57405
Tmem205	WTLFD_thorasic	WTLFD_inguinal	9.49902	28.3391	5e-05	0.000552159	1.57694
Zfand2a	WTLFD_thorasic	WTLFD_inguinal	2.79583	8.34112	5e-05	0.000552159	1.57697
Rps8	WTLFD_thorasic	WTLFD_inguinal	220.296	658.432	5e-05	0.000552159	1.57959
Tmem42	WTLFD_thorasic	WTLFD_inguinal	2.97158	8.88389	5e-05	0.000552159	1.57996
Plekhm2	WTLFD_thorasic	WTLFD_inguinal	4.41306	13.2089	5e-05	0.000552159	1.58166
Susd3	WTLFD_thorasic	WTLFD_inguinal	2.04134	6.11123	0.0003	0.00245675	1.58195
Rgl2	WTLFD_thorasic	WTLFD_inguinal	5.48354	16.4202	5e-05	0.000552159	1.58229
B9d1	WTLFD_thorasic	WTLFD_inguinal	2.68564	8.04227	0.00015	0.00139666	1.58234
Rps27l	WTLFD_thorasic	WTLFD_inguinal	82.2941	246.813	5e-05	0.000552159	1.58456
Nme2	WTLFD_thorasic	WTLFD_inguinal	75.7932	227.643	5e-05	0.000552159	1.58663
Mgat4b	WTLFD_thorasic	WTLFD_inguinal	7.80306	23.4395	5e-05	0.000552159	1.58683
Ufc1	WTLFD_thorasic	WTLFD_inguinal	25.5228	76.7206	5e-05	0.000552159	1.58783
Tarbp2	WTLFD_thorasic	WTLFD_inguinal	2.48147	7.46015	5e-05	0.000552159	1.58801
Bckdha	WTLFD_thorasic	WTLFD_inguinal	23.2548	69.967	5e-05	0.000552159	1.58915
Fbxo6	WTLFD_thorasic	WTLFD_inguinal	9.20271	27.7242	5e-05	0.000552159	1.59101
Ccdc142,Mrpl53	WTLFD_thorasic	WTLFD_inguinal	11.0072	33.2027	0.00035	0.0027773	1.59286
Prrg2	WTLFD_thorasic	WTLFD_inguinal	4.33333	13.0716	5e-05	0.000552159	1.59288
Mrps11	WTLFD_thorasic	WTLFD_inguinal	2.33359	7.04843	0.0001	0.000993573	1.59475
Tbkbp1	WTLFD_thorasic	WTLFD_inguinal	2.13115	6.46216	5e-05	0.000552159	1.60038
Cd320	WTLFD_thorasic	WTLFD_inguinal	12.2363	37.1377	5e-05	0.000552159	1.60172
Slc25a33	WTLFD_thorasic	WTLFD_inguinal	2.51043	7.63969	5e-05	0.000552159	1.60558
LOC100504712	WTLFD_thorasic	WTLFD_inguinal	317.45	966.246	0.01115	0.0411515	1.60586
Eif4ebp1	WTLFD_thorasic	WTLFD_inguinal	28.2574	86.0446	5e-05	0.000552159	1.60645
Ttc38	WTLFD_thorasic	WTLFD_inguinal	4.07797	12.4455	5e-05	0.000552159	1.60969
Apba3	WTLFD_thorasic	WTLFD_inguinal	4.1446	12.6508	0.00565	0.0245566	1.60992
Egf	WTLFD_thorasic	WTLFD_inguinal	12.7555	38.9458	5e-05	0.000552159	1.61035
Psma7	WTLFD_thorasic	WTLFD_inguinal	45.0837	137.671	5e-05	0.000552159	1.61055
Slc7a4	WTLFD_thorasic	WTLFD_inguinal	5.29223	16.1682	5e-05	0.000552159	1.61121
Hddc2	WTLFD_thorasic	WTLFD_inguinal	8.09813	24.76	5e-05	0.000552159	1.61235
Rab15	WTLFD_thorasic	WTLFD_inguinal	26.486	81.2455	5e-05	0.000552159	1.61706
Cox19	WTLFD_thorasic	WTLFD_inguinal	6.37913	19.5889	5e-05	0.000552159	1.6186
LOC100503416	WTLFD_thorasic	WTLFD_inguinal	7.96812	24.6124	0.00025	0.00213555	1.62708
Dedd2	WTLFD_thorasic	WTLFD_inguinal	2.51336	7.77481	5e-05	0.000552159	1.62919
Znhit2-ps	WTLFD_thorasic	WTLFD_inguinal	2.06125	6.37688	0.0001	0.000993573	1.62933
Trappc2l	WTLFD_thorasic	WTLFD_inguinal	17.0694	52.8501	5e-05	0.000552159	1.63049
Mrps18a	WTLFD_thorasic	WTLFD_inguinal	14.6811	45.5893	5e-05	0.000552159	1.63474
Bsdc1	WTLFD_thorasic	WTLFD_inguinal	13.8842	43.1482	5e-05	0.000552159	1.63585
Sytl1	WTLFD_thorasic	WTLFD_inguinal	6.13559	19.0908	5e-05	0.000552159	1.63761
Chchd2	WTLFD_thorasic	WTLFD_inguinal	39.6603	123.895	5e-05	0.000552159	1.64335
Thap4	WTLFD_thorasic	WTLFD_inguinal	2.85815	8.96359	5e-05	0.000552159	1.649
Tmem184a	WTLFD_thorasic	WTLFD_inguinal	3.9865	12.5059	5e-05	0.000552159	1.64941
Psme2	WTLFD_thorasic	WTLFD_inguinal	17.6582	55.6774	5e-05	0.000552159	1.65676
Wfdc3	WTLFD_thorasic	WTLFD_inguinal	561.191	1778.55	0.0013	0.0078061	1.66414
Rpl41	WTLFD_thorasic	WTLFD_inguinal	800.117	2536.86	5e-05	0.000552159	1.66476
Flcn	WTLFD_thorasic	WTLFD_inguinal	6.23133	19.7837	5e-05	0.000552159	1.6667
Pla2g4f	WTLFD_thorasic	WTLFD_inguinal	2.07206	6.60587	5e-05	0.000552159	1.67268
Rnaseh2c	WTLFD_thorasic	WTLFD_inguinal	5.50819	17.6513	0.0001	0.000993573	1.68013
Ube2e3	WTLFD_thorasic	WTLFD_inguinal	8.19775	26.3389	5e-05	0.000552159	1.68389
Mrpl30	WTLFD_thorasic	WTLFD_inguinal	17.8694	57.4662	5e-05	0.000552159	1.68522
Tmem115	WTLFD_thorasic	WTLFD_inguinal	4.17271	13.4212	5e-05	0.000552159	1.68546
Igfbp2	WTLFD_thorasic	WTLFD_inguinal	5.86759	18.8887	5e-05	0.000552159	1.68668
Gm4294	WTLFD_thorasic	WTLFD_inguinal	2.25186	7.27161	0.0004	0.00310061	1.69116
Cda	WTLFD_thorasic	WTLFD_inguinal	4.14371	13.5516	0.0001	0.000993573	1.70946
LOC100504315	WTLFD_thorasic	WTLFD_inguinal	2.39774	7.84608	0.0044	0.0202697	1.7103
Serpina3g	WTLFD_thorasic	WTLFD_inguinal	2.03898	6.68673	0.0001	0.000993573	1.71345
Zfand2b	WTLFD_thorasic	WTLFD_inguinal	5.60388	18.3847	5e-05	0.000552159	1.71401
LOC100502907	WTLFD_thorasic	WTLFD_inguinal	16.9492	55.6733	5e-05	0.000552159	1.71577
Klc3	WTLFD_thorasic	WTLFD_inguinal	4.39053	14.4646	0.0012	0.00735634	1.72006
Rny1	WTLFD_thorasic	WTLFD_inguinal	3264.59	10804.3	5e-05	0.000552159	1.72664
Sepx1	WTLFD_thorasic	WTLFD_inguinal	88.6792	294.335	5e-05	0.000552159	1.73079
Actg2	WTLFD_thorasic	WTLFD_inguinal	7.54426	25.0633	5e-05	0.000552159	1.73212
Tpt1p	WTLFD_thorasic	WTLFD_inguinal	23.0412	76.9692	5e-05	0.000552159	1.74007
Fam108a	WTLFD_thorasic	WTLFD_inguinal	6.52004	21.8681	5e-05	0.000552159	1.74588
Sat1	WTLFD_thorasic	WTLFD_inguinal	44.8055	150.559	5e-05	0.000552159	1.74858
Ms4a6d	WTLFD_thorasic	WTLFD_inguinal	8.13788	27.4029	5e-05	0.000552159	1.7516
Pex11a	WTLFD_thorasic	WTLFD_inguinal	6.73262	22.6731	5e-05	0.000552159	1.75174
Rpl13	WTLFD_thorasic	WTLFD_inguinal	110.37	371.881	5e-05	0.000552159	1.75249
LOC100503686	WTLFD_thorasic	WTLFD_inguinal	109.426	371.428	0.0032	0.0157746	1.76312
Fcna	WTLFD_thorasic	WTLFD_inguinal	2.43127	8.32153	5e-05	0.000552159	1.77514
Pdlim4	WTLFD_thorasic	WTLFD_inguinal	3.7586	12.8699	5e-05	0.000552159	1.77574
Rps21	WTLFD_thorasic	WTLFD_inguinal	190.595	655.176	5e-05	0.000552159	1.78137
Pebp1	WTLFD_thorasic	WTLFD_inguinal	25.7544	88.6492	5e-05	0.000552159	1.78329
Smpd2	WTLFD_thorasic	WTLFD_inguinal	3.28633	11.3154	5e-05	0.000552159	1.78373
Ece2	WTLFD_thorasic	WTLFD_inguinal	2.97867	10.2707	0.0001	0.000993573	1.7858
Atp5k	WTLFD_thorasic	WTLFD_inguinal	95.028	330.15	5e-05	0.000552159	1.7967
Ftl1	WTLFD_thorasic	WTLFD_inguinal	158.086	550.812	0.0005	0.00370432	1.80085
Taldo1	WTLFD_thorasic	WTLFD_inguinal	71.003	247.512	5e-05	0.000552159	1.80155
Brp44	WTLFD_thorasic	WTLFD_inguinal	54.5835	191.308	5e-05	0.000552159	1.80936
Rab30	WTLFD_thorasic	WTLFD_inguinal	8.25289	28.9568	5e-05	0.000552159	1.81093
Myeov2	WTLFD_thorasic	WTLFD_inguinal	28.5471	100.373	5e-05	0.000552159	1.81395
Sf3b5	WTLFD_thorasic	WTLFD_inguinal	6.82788	24.0666	5e-05	0.000552159	1.81752
D930014E17Rik	WTLFD_thorasic	WTLFD_inguinal	6.60396	23.3328	5e-05	0.000552159	1.82095
Ankrd56	WTLFD_thorasic	WTLFD_inguinal	4.4294	15.6682	5e-05	0.000552159	1.82265
Hist2h2aa1	WTLFD_thorasic	WTLFD_inguinal	4.61763	16.3461	5e-05	0.000552159	1.82373
Atox1	WTLFD_thorasic	WTLFD_inguinal	50.1489	177.615	5e-05	0.000552159	1.82446
Phgdh	WTLFD_thorasic	WTLFD_inguinal	16.6424	59.2559	5e-05	0.000552159	1.83209
Psmb5	WTLFD_thorasic	WTLFD_inguinal	18.1875	65.1663	5e-05	0.000552159	1.84118
Hint3	WTLFD_thorasic	WTLFD_inguinal	10.5435	38.0318	5e-05	0.000552159	1.85085
Gm4459	WTLFD_thorasic	WTLFD_inguinal	6.11506	22.0675	5e-05	0.000552159	1.85149
Uqcr10	WTLFD_thorasic	WTLFD_inguinal	28.4735	102.825	5e-05	0.000552159	1.8525
Xrcc1	WTLFD_thorasic	WTLFD_inguinal	4.30399	15.5876	5e-05	0.000552159	1.85665
Rhou	WTLFD_thorasic	WTLFD_inguinal	17.9288	65.004	5e-05	0.000552159	1.85825
Pgp	WTLFD_thorasic	WTLFD_inguinal	14.3771	52.225	5e-05	0.000552159	1.86096
Ubc	WTLFD_thorasic	WTLFD_inguinal	11.9402	43.6828	0.00025	0.00213555	1.87124
Ubtd1	WTLFD_thorasic	WTLFD_inguinal	6.63473	24.2792	5e-05	0.000552159	1.87161
Hmgcl	WTLFD_thorasic	WTLFD_inguinal	8.53065	31.8607	5e-05	0.000552159	1.90105
Gjb1	WTLFD_thorasic	WTLFD_inguinal	13.4877	50.5013	5e-05	0.000552159	1.90467
Tmc6	WTLFD_thorasic	WTLFD_inguinal	4.4211	16.732	5e-05	0.000552159	1.92013
Ssr4	WTLFD_thorasic	WTLFD_inguinal	168.472	642.72	5e-05	0.000552159	1.93168
Slpi	WTLFD_thorasic	WTLFD_inguinal	13.8365	53.0767	5e-05	0.000552159	1.9396
Atp5e	WTLFD_thorasic	WTLFD_inguinal	49.8431	191.878	5e-05	0.000552159	1.94473
Gm15772	WTLFD_thorasic	WTLFD_inguinal	4.93519	19.0602	5e-05	0.000552159	1.94939
Gna15	WTLFD_thorasic	WTLFD_inguinal	6.70584	26.0705	5e-05	0.000552159	1.95893
Gm7536	WTLFD_thorasic	WTLFD_inguinal	5.1102	19.8727	0.00935	0.0358434	1.95933
Ndufa11	WTLFD_thorasic	WTLFD_inguinal	2.71228	10.5657	5e-05	0.000552159	1.96182
Expi	WTLFD_thorasic	WTLFD_inguinal	3297.97	12899	0.0015	0.00873851	1.96761
Dhdpsl	WTLFD_thorasic	WTLFD_inguinal	4.44399	17.4172	5e-05	0.000552159	1.97058
Nr2f6	WTLFD_thorasic	WTLFD_inguinal	2.58435	10.1293	5e-05	0.000552159	1.97066
Sdcbp2	WTLFD_thorasic	WTLFD_inguinal	2.69575	10.71	5e-05	0.000552159	1.9902
Gemin7	WTLFD_thorasic	WTLFD_inguinal	6.51156	25.9548	5e-05	0.000552159	1.99493
Aig1	WTLFD_thorasic	WTLFD_inguinal	3.64773	14.5854	5e-05	0.000552159	1.99945
Ttyh1	WTLFD_thorasic	WTLFD_inguinal	2.57022	10.3015	5e-05	0.000552159	2.00289
Gm2000	WTLFD_thorasic	WTLFD_inguinal	7.68006	30.8305	5e-05	0.000552159	2.00517
Rps13	WTLFD_thorasic	WTLFD_inguinal	80.1261	322.306	5e-05	0.000552159	2.00809
Ndufa2	WTLFD_thorasic	WTLFD_inguinal	25.9717	105.137	5e-05	0.000552159	2.01726
Gabarapl2	WTLFD_thorasic	WTLFD_inguinal	19.0988	77.4353	5e-05	0.000552159	2.01951
Aqp3	WTLFD_thorasic	WTLFD_inguinal	7.15181	29.0869	5e-05	0.000552159	2.02399
Hist1h4m	WTLFD_thorasic	WTLFD_inguinal	9.09672	37.1987	5e-05	0.000552159	2.03183
Ndufb11	WTLFD_thorasic	WTLFD_inguinal	19.2489	79.1821	5e-05	0.000552159	2.0404
Rab17	WTLFD_thorasic	WTLFD_inguinal	2.71074	11.1892	5e-05	0.000552159	2.04535
Gm15501	WTLFD_thorasic	WTLFD_inguinal	3.29364	13.6508	5e-05	0.000552159	2.05123
Ndufa7	WTLFD_thorasic	WTLFD_inguinal	34.9606	145.107	5e-05	0.000552159	2.05332
Steap1	WTLFD_thorasic	WTLFD_inguinal	8.39259	35.0528	5e-05	0.000552159	2.06234
Uqcrq	WTLFD_thorasic	WTLFD_inguinal	32.1067	134.162	5e-05	0.000552159	2.06303
Crb3	WTLFD_thorasic	WTLFD_inguinal	3.92042	16.4219	5e-05	0.000552159	2.06654
Cel	WTLFD_thorasic	WTLFD_inguinal	306.944	1287.44	0.00085	0.00559862	2.06846
Tmem54	WTLFD_thorasic	WTLFD_inguinal	3.55504	14.9673	5e-05	0.000552159	2.07387
Nupr1	WTLFD_thorasic	WTLFD_inguinal	84.2976	360.353	0.00025	0.00213555	2.09585
Trappc6a	WTLFD_thorasic	WTLFD_inguinal	7.97382	34.2221	5e-05	0.000552159	2.10159
LOC100502950	WTLFD_thorasic	WTLFD_inguinal	2.84121	12.2852	5e-05	0.000552159	2.11235
Gm10260	WTLFD_thorasic	WTLFD_inguinal	16.603	72.4293	5e-05	0.000552159	2.12513
Atxn3	WTLFD_thorasic	WTLFD_inguinal	8.77819	38.6734	0.0001	0.000993573	2.13934
Hist1h4i	WTLFD_thorasic	WTLFD_inguinal	2.20098	9.69959	5e-05	0.000552159	2.13977
Gde1	WTLFD_thorasic	WTLFD_inguinal	28.1149	124.594	5e-05	0.000552159	2.14783
Tyro3	WTLFD_thorasic	WTLFD_inguinal	9.05933	40.428	5e-05	0.000552159	2.15788
Cox5a	WTLFD_thorasic	WTLFD_inguinal	24.8642	111.26	5e-05	0.000552159	2.1618
Snord13	WTLFD_thorasic	WTLFD_inguinal	692.695	3101.49	0.00015	0.00139666	2.16267
Cebpd	WTLFD_thorasic	WTLFD_inguinal	3.89641	17.9913	0.00035	0.0027773	2.20708
Qsox1	WTLFD_thorasic	WTLFD_inguinal	467.08	2182.93	0.0011	0.00689657	2.22453
Ephb6	WTLFD_thorasic	WTLFD_inguinal	3.78957	17.7809	5e-05	0.000552159	2.23022
Vaultrc5	WTLFD_thorasic	WTLFD_inguinal	24.559	115.29	5e-05	0.000552159	2.23094
Fam189a2	WTLFD_thorasic	WTLFD_inguinal	4.04149	19.114	5e-05	0.000552159	2.24167
Mad2l1bp	WTLFD_thorasic	WTLFD_inguinal	2.83131	13.5008	5e-05	0.000552159	2.2535
Ifi30	WTLFD_thorasic	WTLFD_inguinal	39.2635	188.683	5e-05	0.000552159	2.2647
Gm561	WTLFD_thorasic	WTLFD_inguinal	3.76426	18.1541	5e-05	0.000552159	2.26986
Pip	WTLFD_thorasic	WTLFD_inguinal	90.4649	438.127	5e-05	0.000552159	2.27592
Snora74a	WTLFD_thorasic	WTLFD_inguinal	342.67	1672.9	5e-05	0.000552159	2.28746
Slc27a3	WTLFD_thorasic	WTLFD_inguinal	7.07524	34.5683	5e-05	0.000552159	2.2886
Nxf7	WTLFD_thorasic	WTLFD_inguinal	2.06497	10.3992	5e-05	0.000552159	2.33228
Sla2	WTLFD_thorasic	WTLFD_inguinal	4.29663	21.7698	5e-05	0.000552159	2.34105
Gm10294	WTLFD_thorasic	WTLFD_inguinal	3.16874	16.1352	5e-05	0.000552159	2.34823
Rabac1	WTLFD_thorasic	WTLFD_inguinal	31.0798	162.937	5e-05	0.000552159	2.39027
AI413582	WTLFD_thorasic	WTLFD_inguinal	2.41292	12.7838	5e-05	0.000552159	2.40546
Slc30a2	WTLFD_thorasic	WTLFD_inguinal	4.93929	26.6023	5e-05	0.000552159	2.42918
Rps14	WTLFD_thorasic	WTLFD_inguinal	116.881	642.747	5e-05	0.000552159	2.45921
Map1lc3a	WTLFD_thorasic	WTLFD_inguinal	13.2953	73.5619	5e-05	0.000552159	2.46804
Gramd3	WTLFD_thorasic	WTLFD_inguinal	6.22212	34.6555	5e-05	0.000552159	2.47761
Cblc	WTLFD_thorasic	WTLFD_inguinal	3.20529	18.3627	5e-05	0.000552159	2.51825
Rnu2	WTLFD_thorasic	WTLFD_inguinal	6872.02	40124.3	5e-05	0.000552159	2.54567
Syngr1	WTLFD_thorasic	WTLFD_inguinal	3.68177	22.436	5e-05	0.000552159	2.60735
Rpl39	WTLFD_thorasic	WTLFD_inguinal	129.904	795.245	5e-05	0.000552159	2.61395
Mt2	WTLFD_thorasic	WTLFD_inguinal	29.66	184.503	5e-05	0.000552159	2.63705
Tmprss4	WTLFD_thorasic	WTLFD_inguinal	6.41203	40.0342	5e-05	0.000552159	2.64238
Trib3	WTLFD_thorasic	WTLFD_inguinal	3.29669	20.6997	5e-05	0.000552159	2.65052
Mdfi	WTLFD_thorasic	WTLFD_inguinal	3.96479	26.1575	5e-05	0.000552159	2.72191
LOC236598	WTLFD_thorasic	WTLFD_inguinal	12542.9	83198.3	0.00135	0.00804794	2.72968
Prdx4	WTLFD_thorasic	WTLFD_inguinal	38.6577	263.093	5e-05	0.000552159	2.76675
Snora78	WTLFD_thorasic	WTLFD_inguinal	83.6743	588.182	5e-05	0.000552159	2.8134
Snora73a	WTLFD_thorasic	WTLFD_inguinal	663.447	4831.56	5e-05	0.000552159	2.86444
Arg2	WTLFD_thorasic	WTLFD_inguinal	13.3005	99.4926	5e-05	0.000552159	2.90311
Rpl22l1	WTLFD_thorasic	WTLFD_inguinal	9.41977	72.6267	5e-05	0.000552159	2.94674
Gm9846	WTLFD_thorasic	WTLFD_inguinal	6.93518	56.2783	5e-05	0.000552159	3.02057
Snora73b	WTLFD_thorasic	WTLFD_inguinal	536.729	4680.67	5e-05	0.000552159	3.12445
Scarna6	WTLFD_thorasic	WTLFD_inguinal	29.2702	256.093	0.0024	0.0127177	3.12916
Gm4332	WTLFD_thorasic	WTLFD_inguinal	4.99035	46.7501	5e-05	0.000552159	3.22776
Rny3	WTLFD_thorasic	WTLFD_inguinal	4502.77	42569.2	5e-05	0.000552159	3.24093
Lalba	WTLFD_thorasic	WTLFD_inguinal	1124.48	11900.8	0.00015	0.00139666	3.40373
Rnu3b4	WTLFD_thorasic	WTLFD_inguinal	6.24741	81.9626	5e-05	0.000552159	3.71364
Snord118	WTLFD_thorasic	WTLFD_inguinal	50.7543	704.113	5e-05	0.000552159	3.7942
Gm14303	WTLFD_thorasic	WTLFD_inguinal	5.07117	73.8537	5e-05	0.000552159	3.86428
LOC236598	WTLFD_thorasic	WTLFD_inguinal	2251.82	33627	0.0009	0.00585125	3.90046
Rn4.5s	WTLFD_thorasic	WTLFD_inguinal	491.23	8395.91	5e-05	0.000552159	4.09522
Gm8759	WTLFD_thorasic	WTLFD_inguinal	2.1586	39.0501	5e-05	0.000552159	4.17716
Prmt2	WTLFD_thorasic	WTLFD_inguinal	2.38225	57.0282	5e-05	0.000552159	4.58128
Rnu1a1	WTLFD_thorasic	WTLFD_inguinal	2308.5	66461.8	5e-05	0.000552159	4.8475
Rn5s	WTLFD_thorasic	WTLFD_inguinal	4677.58	296352	5e-05	0.000552159	5.98541
