# Supplementary material for: Investigating the effect of positional variation on mid-lactation mammary gland transcriptomics in mice fed either a low-fat or high-fat diet
Source: PLoS One. 2021 Aug 26;16(8):e0255770. doi: 10.1371/journal.pone.0255770 (PMC8389404; doi:10.1371/journal.pone.0255770)
Supplement: S2 Table — (XLSX) [file pone.0255770.s002.xlsx]

## Sheet: Sheet1
GO biological process LFD TMG > IMG	Number of genes	P-value
circulatory system development (GO:0072359)	58	0.000128
blood vessel morphogenesis (GO:0048514)	35	0.000384
regulation of angiogenesis (GO:0045765)	28	0.000434
vasculature development (GO:0001944)	41	0.00044
regulation of vasculature development (GO:1901342)	28	0.000574
regulation of multicellular organismal process (GO:0051239)	120	0.000727
regulation of multicellular organismal development (GO:2000026)	74	0.000883
muscle structure development (GO:0061061)	35	0.00578
biological regulation (GO:0065007)	338	0.00645
blood vessel development (GO:0001568)	37	0.00678
regulation of biological process (GO:0050789)	324	0.00753
RNA splicing (GO:0008380)	27	0.00866
cellular response to organic substance (GO:0071310)	83	0.00936
cellular response to chemical stimulus (GO:0070887)	101	0.0114
negative regulation of multicellular organismal process (GO:0051241)	58	0.017
regulation of metabolic process (GO:0019222)	213	0.0206
negative regulation of biological process (GO:0048519)	186	0.0215
regulation of biological quality (GO:0065008)	146	0.0257
tube development (GO:0035295)	52	0.0262
mRNA processing (GO:0006397)	30	0.0288
regulation of cellular process (GO:0050794)	309	0.0323
positive regulation of biological process (GO:0048518)	207	0.037
response to organic substance (GO:0010033)	101	0.0394
