# Supplementary material for: Investigating the effect of positional variation on mid-lactation mammary gland transcriptomics in mice fed either a low-fat or high-fat diet
Source: PLoS One. 2021 Aug 26;16(8):e0255770. doi: 10.1371/journal.pone.0255770 (PMC8389404; doi:10.1371/journal.pone.0255770)
Supplement: S3 Table — (XLSX) [file pone.0255770.s003.xlsx]

## Sheet: Sheet1
GO biological process LFD TMG < IMG	Number of genes	P-value
cellular amide metabolic process (GO:0043603)	77	9.54e-11
organonitrogen compound biosynthetic process (GO:1901566)	100	1.19e-09
translation (GO:0006412)	47	1.92e-09
amide biosynthetic process (GO:0043604)	56	3.46e-09
peptide metabolic process (GO:0006518)	58	4.27e-09
peptide biosynthetic process (GO:0043043)	48	5.65e-09
cellular nitrogen compound biosynthetic process (GO:0044271)	94	1.08e-06
biosynthetic process (GO:0009058)	146	1.16e-05
multicellular organismal process (GO:0032501)	165	1.65e-05
cellular biosynthetic process (GO:0044249)	139	1.91e-05
organic substance biosynthetic process (GO:1901576)	142	2.13e-05
regulation of cellular process (GO:0050794)	320	0.000393
regulation of biological process (GO:0050789)	341	0.000728
biological regulation (GO:0065007)	367	0.00218
mitochondrial respiratory chain complex assembly (GO:0033108)	16	0.00392
cellular metabolic process (GO:0044237)	321	0.00499
cytoplasmic translation (GO:0002181)	15	0.00555
regulation of transcription by RNA polymerase II (GO:0006357)	49	0.0132
developmental process (GO:0032502)	156	0.0186
proton transmembrane transport (GO:1902600)	14	0.0188
purine ribonucleotide biosynthetic process (GO:0009152)	18	0.0261
mitochondrion organization (GO:0007005)	39	0.0271
purine ribonucleoside triphosphate biosynthetic process (GO:0009206)	11	0.0302
purine nucleoside triphosphate biosynthetic process (GO:0009145)	11	0.0377
electron transport chain (GO:0022900)	15	0.0385
ribonucleoside triphosphate biosynthetic process (GO:0009201)	11	0.0468
metabolic process (GO:0008152)	346	0.0479
