# Supplementary material for: Investigating the effect of positional variation on mid-lactation mammary gland transcriptomics in mice fed either a low-fat or high-fat diet
Source: PLoS One. 2021 Aug 26;16(8):e0255770. doi: 10.1371/journal.pone.0255770 (PMC8389404; doi:10.1371/journal.pone.0255770)
Supplement: S4 Table — GO Molecular Functions upregulated in thoracic mammary glands in L11 dams fed a LFD (top). GO Molecular Functions downregulated in thoracic mammary glands in L11 dams fed a LFD (bottom). (XLSX) [file pone.0255770.s004.xlsx]

## Sheet: Sheet1
GO molecular function LFD TMG > IMG	Number of genes	P-value
binding (GO:0005488)	390	2.65e-07
mRNA binding (GO:0003729)	25	0.00437
heterocyclic compound binding (GO:1901363)	180	0.0202
organic cyclic compound binding (GO:0097159)	182	0.0224
protein binding (GO:0005515)	284	0.0312
nucleic acid binding (GO:0003676)	120	0.0432
GO molecular function LFD TMG < IMG	Number of genes	P-value
structural constituent of ribosome (GO:0003735)	41	1.27e-14
double-stranded DNA binding (GO:0003690)	24	0.00346
DNA-binding transcription factor activity (GO:0003700)	18	0.0077
structural molecule activity (GO:0005198)	49	0.0101
sequence-specific DNA binding (GO:0043565)	26	0.0117
DNA-binding transcription factor activity, RNA polymerase II-specific (GO:0000981)	17	0.0144
electron transfer activity (GO:0009055)	14	0.0184
sequence-specific double-stranded DNA binding (GO:1990837)	24	0.0231
proton transmembrane transporter activity (GO:0015078)	17	0.0269
RNA polymerase II transcription regulatory region sequence-specific DNA binding (GO:0000977)	20	0.0295
