# Supplementary material for: Investigating the effect of positional variation on mid-lactation mammary gland transcriptomics in mice fed either a low-fat or high-fat diet
Source: PLoS One. 2021 Aug 26;16(8):e0255770. doi: 10.1371/journal.pone.0255770 (PMC8389404; doi:10.1371/journal.pone.0255770)
Supplement: S5 Table — (XLSX) [file pone.0255770.s005.xlsx]

## Sheet: Sheet1
Reactome pathways LFD TMG < IMG	Number of genes	P-value
Translation (R-MMU-72766)	46	5.34e-13
Formation of a pool of free 40S subunits (R-MMU-72689)	27	1.68e-09
Cap-dependent Translation Initiation (R-MMU-72737)	29	2.19e-09
Eukaryotic Translation Initiation (R-MMU-72613)	29	2.19e-09
L13a-mediated translational silencing of Ceruloplasmin expression (R-MMU-156827)	28	2.41e-09
GTP hydrolysis and joining of the 60S ribosomal subunit (R-MMU-72706)	28	2.93e-09
SRP-dependent cotranslational protein targeting to membrane (R-MMU-1799339)	24	4.16e-08
Nonsense Mediated Decay (NMD) independent of the Exon Junction Complex (EJC) (R-MMU-975956)	24	7.65e-08
Nonsense Mediated Decay (NMD) enhanced by the Exon Junction Complex (EJC) (R-MMU-975957)	24	1.66e-06
Nonsense-Mediated Decay (NMD) (R-MMU-927802)	24	1.66e-06
Metabolism of proteins (R-MMU-392499)	122	1.76e-06
Respiratory electron transport, ATP synthesis by chemiosmotic coupling, and heat production by uncoupling proteins. (R-MMU-163200)	19	5.71e-06
Metabolism (R-MMU-1430728)	121	3.56e-05
Activation of the mRNA upon binding of the cap-binding complex and eIFs, and subsequent binding to 43S (R-MMU-72662)	16	9.32e-05
Ribosomal scanning and start codon recognition (R-MMU-72702)	15	0.000404
Translation initiation complex formation (R-MMU-72649)	15	0.000404
Formation of the ternary complex, and subsequently, the 43S complex (R-MMU-72695)	14	0.000524
The citric acid (TCA) cycle and respiratory electron transport (R-MMU-1428517)	21	0.000666
Major pathway of rRNA processing in the nucleolus and cytosol (R-MMU-6791226)	25	0.00127
rRNA processing in the nucleus and cytosol (R-MMU-8868773)	25	0.00127
rRNA processing (R-MMU-72312)	25	0.00127
Protein localization (R-MMU-9609507)	19	0.00144
Mitochondrial translation elongation (R-MMU-5389840)	17	0.00265
Mitochondrial translation termination (R-MMU-5419276)	17	0.00349
Mitochondrial translation (R-MMU-5368287)	17	0.00399
Membrane Trafficking (R-MMU-199991)	50	0.00492
Vesicle-mediated transport (R-MMU-5653656)	51	0.00871
Metabolism of RNA (R-MMU-8953854)	49	0.0191
Complex I biogenesis (R-MMU-6799198)	11	0.0234
Formation of ATP by chemiosmotic coupling (R-MMU-163210)	7	0.04
Cristae formation (R-MMU-8949613)	7	0.04
