# Supplementary material for: Investigating the effect of positional variation on mid-lactation mammary gland transcriptomics in mice fed either a low-fat or high-fat diet
Source: PLoS One. 2021 Aug 26;16(8):e0255770. doi: 10.1371/journal.pone.0255770 (PMC8389404; doi:10.1371/journal.pone.0255770)
Supplement: S6 Table — 777 DEGs between the thoracic and inguinal mammary glands L11 dams fed a high fat diet. (XLSX) [file pone.0255770.s006.xlsx]

## Sheet: Sheet1
Gene	sample_1	sample_2	value_1	value_2	p_value	q_value	log2(fold_change)
Saa3	WTHFD_thorasic	WTHFD_inguinal	493.606	30.941	5e-05	0.00184805	-3.99577
Rnase1	WTHFD_thorasic	WTHFD_inguinal	78.6017	5.69085	5e-05	0.00184805	-3.78784
Atp2b2	WTHFD_thorasic	WTHFD_inguinal	38.5806	3.718	5e-05	0.00184805	-3.37528
Saa2	WTHFD_thorasic	WTHFD_inguinal	1406.01	149.595	5e-05	0.00184805	-3.23247
Orm2	WTHFD_thorasic	WTHFD_inguinal	881.259	99.9734	5e-05	0.00184805	-3.13995
Eno3	WTHFD_thorasic	WTHFD_inguinal	16.5076	2.14552	5e-05	0.00184805	-2.94373
Saa1	WTHFD_thorasic	WTHFD_inguinal	1756.59	229.108	5e-05	0.00184805	-2.93868
LOC100504693	WTHFD_thorasic	WTHFD_inguinal	21.635	3.28934	0.00035	0.00834882	-2.71749
LOC100503673	WTHFD_thorasic	WTHFD_inguinal	172.169	28.2581	5e-05	0.00184805	-2.60709
Hspb6	WTHFD_thorasic	WTHFD_inguinal	16.2348	2.74193	5e-05	0.00184805	-2.56583
S100a11	WTHFD_thorasic	WTHFD_inguinal	199.867	34.4408	5e-05	0.00184805	-2.53685
Tpm2	WTHFD_thorasic	WTHFD_inguinal	75.9503	14.2379	5e-05	0.00184805	-2.41532
LOC100503692	WTHFD_thorasic	WTHFD_inguinal	403.237	84.0437	5e-05	0.00184805	-2.26242
Gm4076	WTHFD_thorasic	WTHFD_inguinal	102.58	22.8271	5e-05	0.00184805	-2.16792
Hist1h3e	WTHFD_thorasic	WTHFD_inguinal	16.4191	4.22841	0.0007	0.0137036	-1.95719
Hist1h2ao	WTHFD_thorasic	WTHFD_inguinal	9.11905	2.38954	0.0014	0.022078	-1.93215
Ly6a	WTHFD_thorasic	WTHFD_inguinal	656.756	174.833	5e-05	0.00184805	-1.90938
Bcam	WTHFD_thorasic	WTHFD_inguinal	17.4371	4.68691	5e-05	0.00184805	-1.89545
Lrg1	WTHFD_thorasic	WTHFD_inguinal	117.651	32.4357	5e-05	0.00184805	-1.85886
LOC100504372	WTHFD_thorasic	WTHFD_inguinal	129.514	36.3869	5e-05	0.00184805	-1.83161
S100a1	WTHFD_thorasic	WTHFD_inguinal	217.565	61.314	5e-05	0.00184805	-1.82716
Fxyd1	WTHFD_thorasic	WTHFD_inguinal	14.9149	4.22539	5e-05	0.00184805	-1.8196
Muc1	WTHFD_thorasic	WTHFD_inguinal	209.501	59.37	5e-05	0.00184805	-1.81915
Sncg	WTHFD_thorasic	WTHFD_inguinal	26.8518	7.82115	5e-05	0.00184805	-1.77957
G0s2	WTHFD_thorasic	WTHFD_inguinal	342.617	100.655	5e-05	0.00184805	-1.76718
Lrat	WTHFD_thorasic	WTHFD_inguinal	6.88378	2.06075	5e-05	0.00184805	-1.74003
Etv5	WTHFD_thorasic	WTHFD_inguinal	6.69328	2.01188	5e-05	0.00184805	-1.73417
Gyltl1b	WTHFD_thorasic	WTHFD_inguinal	8.34709	2.59673	5e-05	0.00184805	-1.68458
Bag3	WTHFD_thorasic	WTHFD_inguinal	12.3932	3.92012	5e-05	0.00184805	-1.66058
Orm1	WTHFD_thorasic	WTHFD_inguinal	534.684	169.561	5e-05	0.00184805	-1.65688
Ap1s3	WTHFD_thorasic	WTHFD_inguinal	9.30706	2.96343	5e-05	0.00184805	-1.65106
Ly6c1	WTHFD_thorasic	WTHFD_inguinal	110.959	35.5403	5e-05	0.00184805	-1.64251
Cryab	WTHFD_thorasic	WTHFD_inguinal	14.9197	4.83055	5e-05	0.00184805	-1.62696
Slc38a3	WTHFD_thorasic	WTHFD_inguinal	7.76293	2.51494	5e-05	0.00184805	-1.62608
Ndrg2	WTHFD_thorasic	WTHFD_inguinal	14.7503	4.78998	5e-05	0.00184805	-1.62266
Dmkn	WTHFD_thorasic	WTHFD_inguinal	34.836	11.3167	5e-05	0.00184805	-1.62213
Ace	WTHFD_thorasic	WTHFD_inguinal	215.731	70.396	0.00125	0.0205339	-1.61567
Fam110a	WTHFD_thorasic	WTHFD_inguinal	20.0068	6.53573	5e-05	0.00184805	-1.61407
Ubap2	WTHFD_thorasic	WTHFD_inguinal	8.11021	2.67525	5e-05	0.00184805	-1.60006
LOC100504227	WTHFD_thorasic	WTHFD_inguinal	334.49	110.873	5e-05	0.00184805	-1.59306
Gm10845	WTHFD_thorasic	WTHFD_inguinal	18.6788	6.21147	5e-05	0.00184805	-1.58839
Ccdc34	WTHFD_thorasic	WTHFD_inguinal	16.9127	5.66669	5e-05	0.00184805	-1.57753
Gm15427	WTHFD_thorasic	WTHFD_inguinal	16.0318	5.38828	0.00055	0.0116336	-1.57304
Hmgn5	WTHFD_thorasic	WTHFD_inguinal	11.7657	3.95814	5e-05	0.00184805	-1.57169
Fhl1	WTHFD_thorasic	WTHFD_inguinal	9.26812	3.1888	5e-05	0.00184805	-1.53926
Pthlh	WTHFD_thorasic	WTHFD_inguinal	8.17251	2.83817	0.00015	0.00445387	-1.52582
Gm10119	WTHFD_thorasic	WTHFD_inguinal	13.6158	4.72884	0.00075	0.0142883	-1.52572
Tppp3	WTHFD_thorasic	WTHFD_inguinal	20.9139	7.33701	5e-05	0.00184805	-1.5112
Flot2	WTHFD_thorasic	WTHFD_inguinal	13.4228	4.8628	5e-05	0.00184805	-1.46483
LOC100503476	WTHFD_thorasic	WTHFD_inguinal	386.568	140.067	5e-05	0.00184805	-1.4646
Gm9843	WTHFD_thorasic	WTHFD_inguinal	20.253	7.34311	0.0026	0.0334558	-1.46367
Isg20	WTHFD_thorasic	WTHFD_inguinal	49.5362	18.1054	5e-05	0.00184805	-1.45206
Cd209c	WTHFD_thorasic	WTHFD_inguinal	6.35572	2.32536	5e-05	0.00184805	-1.4506
Rps26	WTHFD_thorasic	WTHFD_inguinal	1123.89	411.437	5e-05	0.00184805	-1.44976
Reep6	WTHFD_thorasic	WTHFD_inguinal	15.1782	5.5896	0.00015	0.00445387	-1.44118
Atxn2	WTHFD_thorasic	WTHFD_inguinal	5.89952	2.2079	0.00035	0.00834882	-1.41792
Pdlim7	WTHFD_thorasic	WTHFD_inguinal	7.29397	2.74572	0.0016	0.0243135	-1.40952
Hist2h4	WTHFD_thorasic	WTHFD_inguinal	40.8554	15.4309	0.0006	0.0123239	-1.4047
Dab2	WTHFD_thorasic	WTHFD_inguinal	72.7628	27.8228	5e-05	0.00184805	-1.38693
Ccnd1	WTHFD_thorasic	WTHFD_inguinal	5.53364	2.12915	0.00025	0.00652252	-1.37795
Fxyd2	WTHFD_thorasic	WTHFD_inguinal	10.8643	4.1875	0.00165	0.0248077	-1.37543
Hist2h3c2-ps	WTHFD_thorasic	WTHFD_inguinal	5.72383	2.2218	0.0027	0.0344305	-1.36525
Hist1h4d	WTHFD_thorasic	WTHFD_inguinal	102.453	40.0686	5e-05	0.00184805	-1.35441
Wfdc12	WTHFD_thorasic	WTHFD_inguinal	45.2554	17.7194	0.00065	0.0129389	-1.35276
Syvn1	WTHFD_thorasic	WTHFD_inguinal	10.7159	4.20382	0.0021	0.0289653	-1.34998
Dusp7	WTHFD_thorasic	WTHFD_inguinal	50.5813	20.1205	5e-05	0.00184805	-1.32994
LOC100503879	WTHFD_thorasic	WTHFD_inguinal	7.67812	3.05962	0.00105	0.0181077	-1.3274
Prpf38b	WTHFD_thorasic	WTHFD_inguinal	29.8127	11.9019	5e-05	0.00184805	-1.32474
Rreb1	WTHFD_thorasic	WTHFD_inguinal	8.90651	3.56306	5e-05	0.00184805	-1.32174
Sepw1	WTHFD_thorasic	WTHFD_inguinal	97.9584	39.4148	5e-05	0.00184805	-1.31343
Smox	WTHFD_thorasic	WTHFD_inguinal	21.8464	8.81959	5e-05	0.00184805	-1.30861
Ldb3	WTHFD_thorasic	WTHFD_inguinal	8.63353	3.48845	0.00035	0.00834882	-1.30736
Kcnn4	WTHFD_thorasic	WTHFD_inguinal	23.788	9.66784	5e-05	0.00184805	-1.29897
Smtn	WTHFD_thorasic	WTHFD_inguinal	6.83062	2.78523	5e-05	0.00184805	-1.29422
Scamp3	WTHFD_thorasic	WTHFD_inguinal	16.8154	6.85798	0.0001	0.0033007	-1.29392
Atf7	WTHFD_thorasic	WTHFD_inguinal	9.06334	3.69937	5e-05	0.00184805	-1.29276
Ncl	WTHFD_thorasic	WTHFD_inguinal	27.1176	11.0955	5e-05	0.00184805	-1.28925
Gadd45g	WTHFD_thorasic	WTHFD_inguinal	17.5201	7.20914	0.0001	0.0033007	-1.28111
Zfp358	WTHFD_thorasic	WTHFD_inguinal	9.33782	3.85483	0.00015	0.00445387	-1.27642
Alg3	WTHFD_thorasic	WTHFD_inguinal	8.62988	3.57725	0.00065	0.0129389	-1.27049
Eng	WTHFD_thorasic	WTHFD_inguinal	5.16958	2.14307	0.0042	0.0467901	-1.27037
Sh3bgrl3	WTHFD_thorasic	WTHFD_inguinal	82.4874	34.2434	5e-05	0.00184805	-1.26835
Snrpf	WTHFD_thorasic	WTHFD_inguinal	25.2452	10.5688	0.0001	0.0033007	-1.2562
Tcfap2a	WTHFD_thorasic	WTHFD_inguinal	5.08019	2.12918	0.0001	0.0033007	-1.25458
Slc28a3	WTHFD_thorasic	WTHFD_inguinal	184.808	77.4704	0.0043	0.0475681	-1.25431
Sema7a	WTHFD_thorasic	WTHFD_inguinal	14.253	5.99214	0.0001	0.0033007	-1.25012
Crip2	WTHFD_thorasic	WTHFD_inguinal	43.1925	18.1717	5e-05	0.00184805	-1.24909
Serinc2	WTHFD_thorasic	WTHFD_inguinal	55.9826	23.6254	5e-05	0.00184805	-1.24464
Zyx	WTHFD_thorasic	WTHFD_inguinal	12.6299	5.37916	5e-05	0.00184805	-1.23138
Ramp2	WTHFD_thorasic	WTHFD_inguinal	9.65511	4.11759	0.0018	0.0261221	-1.22949
Ifit1	WTHFD_thorasic	WTHFD_inguinal	7.39907	3.15597	5e-05	0.00184805	-1.22926
Abcc9	WTHFD_thorasic	WTHFD_inguinal	4.79138	2.04404	5e-05	0.00184805	-1.22901
Gpr56	WTHFD_thorasic	WTHFD_inguinal	27.7729	11.8825	5e-05	0.00184805	-1.22484
Pfkm	WTHFD_thorasic	WTHFD_inguinal	11.791	5.05227	0.004	0.0450214	-1.22268
Rnasek	WTHFD_thorasic	WTHFD_inguinal	90.0319	38.8113	5e-05	0.00184805	-1.21396
Gapdh	WTHFD_thorasic	WTHFD_inguinal	386.573	166.755	0.00085	0.0155866	-1.21301
Capn5	WTHFD_thorasic	WTHFD_inguinal	13.293	5.74142	5e-05	0.00184805	-1.21118
Aplf	WTHFD_thorasic	WTHFD_inguinal	11.4184	4.95625	0.0001	0.0033007	-1.20404
Klf3	WTHFD_thorasic	WTHFD_inguinal	20.7388	9.02561	5e-05	0.00184805	-1.20023
Efemp1	WTHFD_thorasic	WTHFD_inguinal	19.9605	8.722	0.0001	0.0033007	-1.19442
Fam20a	WTHFD_thorasic	WTHFD_inguinal	125.903	55.1737	0.0005	0.0108675	-1.19026
Ttyh3	WTHFD_thorasic	WTHFD_inguinal	5.37585	2.36102	0.00025	0.00652252	-1.18708
Slco2a1	WTHFD_thorasic	WTHFD_inguinal	6.99373	3.0761	0.0001	0.0033007	-1.18496
Sbsn	WTHFD_thorasic	WTHFD_inguinal	50.6104	22.3054	0.00185	0.0266029	-1.18204
Lad1	WTHFD_thorasic	WTHFD_inguinal	10.6415	4.7003	5e-05	0.00184805	-1.17887
Chrdl2	WTHFD_thorasic	WTHFD_inguinal	11.2248	4.96449	0.0005	0.0108675	-1.17696
Mfsd2a	WTHFD_thorasic	WTHFD_inguinal	8.15531	3.61005	0.0002	0.00553333	-1.17572
Thy1	WTHFD_thorasic	WTHFD_inguinal	8.9381	3.96138	0.0006	0.0123239	-1.17397
Cd68	WTHFD_thorasic	WTHFD_inguinal	23.9428	10.6254	0.00015	0.00445387	-1.17207
Bat2l2	WTHFD_thorasic	WTHFD_inguinal	20.7422	9.20533	0.00015	0.00445387	-1.17203
Bat2	WTHFD_thorasic	WTHFD_inguinal	11.462	5.0955	5e-05	0.00184805	-1.16956
Chchd10	WTHFD_thorasic	WTHFD_inguinal	24.9126	11.0964	0.0006	0.0123239	-1.16678
Anp32b	WTHFD_thorasic	WTHFD_inguinal	25.4536	11.3641	0.0001	0.0033007	-1.16339
Nfat5	WTHFD_thorasic	WTHFD_inguinal	6.09007	2.72419	5e-05	0.00184805	-1.16063
Rbm47	WTHFD_thorasic	WTHFD_inguinal	38.1226	17.1009	0.00015	0.00445387	-1.15657
Tcf7l2	WTHFD_thorasic	WTHFD_inguinal	8.81542	3.977	0.00105	0.0181077	-1.14835
Srrm1	WTHFD_thorasic	WTHFD_inguinal	13.048	5.90098	5e-05	0.00184805	-1.1448
Gm4759	WTHFD_thorasic	WTHFD_inguinal	22.1932	10.0652	0.00045	0.0100739	-1.14074
Ncoa6	WTHFD_thorasic	WTHFD_inguinal	5.87964	2.66786	5e-05	0.00184805	-1.14004
Hyal1,Nat6	WTHFD_thorasic	WTHFD_inguinal	8.66879	3.9538	0.00115	0.0192023	-1.13259
Slc25a23	WTHFD_thorasic	WTHFD_inguinal	7.63731	3.48551	5e-05	0.00184805	-1.1317
Atp2c2	WTHFD_thorasic	WTHFD_inguinal	104.875	47.8805	0.00045	0.0100739	-1.13116
Arhgap8	WTHFD_thorasic	WTHFD_inguinal	9.17489	4.18916	0.00035	0.00834882	-1.13103
Ptms	WTHFD_thorasic	WTHFD_inguinal	50.5241	23.097	5e-05	0.00184805	-1.12927
Fubp1	WTHFD_thorasic	WTHFD_inguinal	21.6403	9.90663	5e-05	0.00184805	-1.12725
Orai1	WTHFD_thorasic	WTHFD_inguinal	61.8898	28.3567	5e-05	0.00184805	-1.12601
R3hdm2	WTHFD_thorasic	WTHFD_inguinal	6.25058	2.86959	0.00035	0.00834882	-1.12315
Myadm	WTHFD_thorasic	WTHFD_inguinal	10.3729	4.76421	0.00015	0.00445387	-1.12251
Plp2	WTHFD_thorasic	WTHFD_inguinal	55.2385	25.4841	0.0014	0.022078	-1.11608
Serbp1	WTHFD_thorasic	WTHFD_inguinal	51.3522	23.7154	0.00065	0.0129389	-1.1146
Med15	WTHFD_thorasic	WTHFD_inguinal	7.51737	3.4877	5e-05	0.00184805	-1.10795
Creb3l2	WTHFD_thorasic	WTHFD_inguinal	5.5048	2.55941	0.00025	0.00652252	-1.10488
Zbtb20	WTHFD_thorasic	WTHFD_inguinal	7.8111	3.63483	0.0006	0.0123239	-1.10364
Coro2a	WTHFD_thorasic	WTHFD_inguinal	8.1896	3.81933	0.0007	0.0137036	-1.10047
Hlf	WTHFD_thorasic	WTHFD_inguinal	7.9014	3.68745	0.00125	0.0205339	-1.09948
Eif4g3	WTHFD_thorasic	WTHFD_inguinal	11.0292	5.14904	5e-05	0.00184805	-1.09895
Hspa1b	WTHFD_thorasic	WTHFD_inguinal	8.57814	4.00573	0.00075	0.0142883	-1.0986
Tob1	WTHFD_thorasic	WTHFD_inguinal	65.666	30.6745	0.00025	0.00652252	-1.09811
Copz2	WTHFD_thorasic	WTHFD_inguinal	38.5085	18.0072	0.0002	0.00553333	-1.09661
Mll1	WTHFD_thorasic	WTHFD_inguinal	4.83021	2.26025	0.0003	0.00748313	-1.0956
Eltd1	WTHFD_thorasic	WTHFD_inguinal	9.28654	4.34879	5e-05	0.00184805	-1.09453
Slc29a3	WTHFD_thorasic	WTHFD_inguinal	11.3595	5.3316	0.0025	0.0325528	-1.09126
Rnu6	WTHFD_thorasic	WTHFD_inguinal	5234.17	2460.4	0.0013	0.0210387	-1.08907
Rhbdf1	WTHFD_thorasic	WTHFD_inguinal	7.64896	3.61966	0.0005	0.0108675	-1.07941
Srcap	WTHFD_thorasic	WTHFD_inguinal	5.28908	2.50355	0.00035	0.00834882	-1.07904
AI646023	WTHFD_thorasic	WTHFD_inguinal	5.79236	2.75356	5e-05	0.00184805	-1.07285
Homer2	WTHFD_thorasic	WTHFD_inguinal	7.69665	3.67153	0.00065	0.0129389	-1.06785
Safb	WTHFD_thorasic	WTHFD_inguinal	14.4464	6.89882	0.00015	0.00445387	-1.06629
Crebbp	WTHFD_thorasic	WTHFD_inguinal	10.5848	5.05666	0.00035	0.00834882	-1.06574
Gsdmc	WTHFD_thorasic	WTHFD_inguinal	6.07863	2.90824	0.004	0.0450214	-1.0636
Tmem184c	WTHFD_thorasic	WTHFD_inguinal	15.0335	7.19362	0.0001	0.0033007	-1.06339
Tpm1	WTHFD_thorasic	WTHFD_inguinal	110.897	53.2465	0.00275	0.0347868	-1.05846
Raver1	WTHFD_thorasic	WTHFD_inguinal	6.46702	3.1091	0.0009	0.0162515	-1.0566
Ubl7	WTHFD_thorasic	WTHFD_inguinal	30.2542	14.5546	0.00015	0.00445387	-1.05566
Cited4	WTHFD_thorasic	WTHFD_inguinal	31.749	15.2782	0.00115	0.0192023	-1.05523
Brd4	WTHFD_thorasic	WTHFD_inguinal	5.05205	2.43322	0.00135	0.0216259	-1.054
Ppp1r12b	WTHFD_thorasic	WTHFD_inguinal	5.58773	2.70197	0.00045	0.0100739	-1.04825
Odc1	WTHFD_thorasic	WTHFD_inguinal	39.4433	19.0934	0.00035	0.00834882	-1.04671
Cnot4	WTHFD_thorasic	WTHFD_inguinal	10.0017	4.84162	0.0004	0.0092013	-1.04669
Ssbp3	WTHFD_thorasic	WTHFD_inguinal	9.84614	4.77419	0.00055	0.0116336	-1.0443
Pin4	WTHFD_thorasic	WTHFD_inguinal	43.7486	21.2359	0.00085	0.0155866	-1.04273
Ids	WTHFD_thorasic	WTHFD_inguinal	9.17164	4.45455	5e-05	0.00184805	-1.0419
Nfix	WTHFD_thorasic	WTHFD_inguinal	9.47372	4.60857	0.00025	0.00652252	-1.03961
Obfc2b	WTHFD_thorasic	WTHFD_inguinal	16.2853	7.93225	0.0007	0.0137036	-1.03777
Zmynd8	WTHFD_thorasic	WTHFD_inguinal	14.5989	7.12924	0.00055	0.0116336	-1.03404
Tnfrsf23	WTHFD_thorasic	WTHFD_inguinal	7.59148	3.71297	0.0009	0.0162515	-1.03181
Tcfap2c	WTHFD_thorasic	WTHFD_inguinal	8.18403	4.00293	0.00075	0.0142883	-1.03176
Baiap2	WTHFD_thorasic	WTHFD_inguinal	8.42293	4.12255	0.0013	0.0210387	-1.03078
St14	WTHFD_thorasic	WTHFD_inguinal	69.1164	33.8466	0.00255	0.033022	-1.03002
Fxyd5	WTHFD_thorasic	WTHFD_inguinal	12.6343	6.19283	0.0021	0.0289653	-1.02867
Dcxr	WTHFD_thorasic	WTHFD_inguinal	44.2595	21.696	0.0005	0.0108675	-1.02856
Tab2	WTHFD_thorasic	WTHFD_inguinal	58.7532	28.8275	0.0011	0.0187648	-1.02722
Itpr3	WTHFD_thorasic	WTHFD_inguinal	8.59558	4.22827	0.00025	0.00652252	-1.02353
Zfp36	WTHFD_thorasic	WTHFD_inguinal	15.8558	7.80093	0.00085	0.0155866	-1.0233
Mtap7d1	WTHFD_thorasic	WTHFD_inguinal	7.62967	3.76074	0.00065	0.0129389	-1.02061
Notch1	WTHFD_thorasic	WTHFD_inguinal	5.39556	2.6631	0.0012	0.0199433	-1.01867
Rbpms	WTHFD_thorasic	WTHFD_inguinal	14.3978	7.15913	0.00365	0.0421174	-1.00799
Kdr	WTHFD_thorasic	WTHFD_inguinal	7.73285	3.86161	0.0005	0.0108675	-1.0018
Dnajc1	WTHFD_thorasic	WTHFD_inguinal	28.5554	14.2802	0.0003	0.00748313	-0.999745
Wac	WTHFD_thorasic	WTHFD_inguinal	34.2504	17.1446	0.00045	0.0100739	-0.998368
Steap3	WTHFD_thorasic	WTHFD_inguinal	9.20481	4.6191	0.0009	0.0162515	-0.994777
Gps2	WTHFD_thorasic	WTHFD_inguinal	20.3448	10.2165	0.0006	0.0123239	-0.993755
Cdh5	WTHFD_thorasic	WTHFD_inguinal	11.4254	5.73815	0.00055	0.0116336	-0.993592
Palmd	WTHFD_thorasic	WTHFD_inguinal	4.13157	2.07504	0.0018	0.0261221	-0.993547
Myc	WTHFD_thorasic	WTHFD_inguinal	5.25215	2.63848	0.00325	0.0389918	-0.9932
Pigt	WTHFD_thorasic	WTHFD_inguinal	16.6936	8.38903	0.00065	0.0129389	-0.99272
Frrs1	WTHFD_thorasic	WTHFD_inguinal	22.9286	11.5374	0.00025	0.00652252	-0.990837
Ywhae	WTHFD_thorasic	WTHFD_inguinal	71.4378	36.0613	0.0011	0.0187648	-0.986237
Gatad2b	WTHFD_thorasic	WTHFD_inguinal	5.52633	2.79177	0.00205	0.0286093	-0.985142
Dvl3	WTHFD_thorasic	WTHFD_inguinal	4.76602	2.41059	0.0028	0.0351064	-0.983397
Gpx3	WTHFD_thorasic	WTHFD_inguinal	26.3256	13.3319	0.00025	0.00652252	-0.981585
Gse1	WTHFD_thorasic	WTHFD_inguinal	4.35924	2.21081	0.001	0.0176092	-0.979501
Ccar1	WTHFD_thorasic	WTHFD_inguinal	18.5331	9.42377	0.0005	0.0108675	-0.97573
Mad1l1	WTHFD_thorasic	WTHFD_inguinal	4.7294	2.4065	0.00235	0.0312007	-0.974718
Fam43a	WTHFD_thorasic	WTHFD_inguinal	5.95917	3.03247	0.0024	0.0315985	-0.974618
Safb2	WTHFD_thorasic	WTHFD_inguinal	9.65282	4.91258	0.0006	0.0123239	-0.974471
Shisa5	WTHFD_thorasic	WTHFD_inguinal	50.3763	25.6483	0.0007	0.0137036	-0.973881
Stom	WTHFD_thorasic	WTHFD_inguinal	25.5245	12.9991	0.0008	0.0149794	-0.973469
Fkbp2	WTHFD_thorasic	WTHFD_inguinal	52.8363	26.9438	0.00065	0.0129389	-0.971576
Fbrsl1	WTHFD_thorasic	WTHFD_inguinal	4.46157	2.27891	0.002	0.0281607	-0.969204
Bhlha15	WTHFD_thorasic	WTHFD_inguinal	6.20698	3.17492	0.00155	0.0238344	-0.967169
Iqsec1	WTHFD_thorasic	WTHFD_inguinal	5.30586	2.71713	0.00365	0.0421174	-0.965504
Zrsr2	WTHFD_thorasic	WTHFD_inguinal	6.70377	3.43388	0.0014	0.022078	-0.965134
Fip1l1	WTHFD_thorasic	WTHFD_inguinal	14.4375	7.39929	0.00175	0.0257386	-0.964358
Lgals3bp	WTHFD_thorasic	WTHFD_inguinal	23.43	12.0353	0.0011	0.0187648	-0.961093
LOC100502615	WTHFD_thorasic	WTHFD_inguinal	19.6049	10.0804	0.0041	0.0459647	-0.959669
Angptl2	WTHFD_thorasic	WTHFD_inguinal	15.0479	7.73924	0.00115	0.0192023	-0.959297
Ube2d3	WTHFD_thorasic	WTHFD_inguinal	156.847	80.6889	0.0031	0.0377668	-0.958919
Kcnj15	WTHFD_thorasic	WTHFD_inguinal	31.6419	16.2807	0.00315	0.0383102	-0.958676
Celsr2	WTHFD_thorasic	WTHFD_inguinal	10.1131	5.20496	0.00245	0.0321376	-0.958263
Angpt1	WTHFD_thorasic	WTHFD_inguinal	9.72454	5.01001	0.0022	0.02988	-0.956818
Rnf44	WTHFD_thorasic	WTHFD_inguinal	7.9318	4.08711	0.00105	0.0181077	-0.956566
Luc7l3	WTHFD_thorasic	WTHFD_inguinal	37.0397	19.1021	0.0005	0.0108675	-0.955345
Atp1a2	WTHFD_thorasic	WTHFD_inguinal	7.4109	3.82734	0.00185	0.0266029	-0.953307
Dusp5	WTHFD_thorasic	WTHFD_inguinal	10.6138	5.48414	0.004	0.0450214	-0.952607
Islr	WTHFD_thorasic	WTHFD_inguinal	6.21747	3.21349	0.00295	0.0364716	-0.952188
Dynlrb1	WTHFD_thorasic	WTHFD_inguinal	128.872	66.7465	0.00095	0.0169176	-0.94917
Rsu1	WTHFD_thorasic	WTHFD_inguinal	23.1653	11.9988	0.00055	0.0116336	-0.949073
Trim8	WTHFD_thorasic	WTHFD_inguinal	9.22703	4.78043	0.00105	0.0181077	-0.948725
Ubap2l	WTHFD_thorasic	WTHFD_inguinal	18.9151	9.81095	0.00145	0.022665	-0.947077
Cobll1	WTHFD_thorasic	WTHFD_inguinal	7.97285	4.13652	0.00045	0.0100739	-0.946677
Hsph1	WTHFD_thorasic	WTHFD_inguinal	14.1301	7.34263	0.00145	0.022665	-0.944408
LOC100503757	WTHFD_thorasic	WTHFD_inguinal	14.3891	7.48407	0.0009	0.0162515	-0.943085
Tlr3	WTHFD_thorasic	WTHFD_inguinal	9.76327	5.08711	0.0013	0.0210387	-0.940517
Zwint	WTHFD_thorasic	WTHFD_inguinal	21.2015	11.06	0.00115	0.0192023	-0.938807
Hspg2	WTHFD_thorasic	WTHFD_inguinal	6.30921	3.2931	0.00115	0.0192023	-0.938013
Atpif1	WTHFD_thorasic	WTHFD_inguinal	196.171	102.392	0.00085	0.0155866	-0.938011
Cd93	WTHFD_thorasic	WTHFD_inguinal	7.47593	3.91059	0.00115	0.0192023	-0.934865
Kcnj2	WTHFD_thorasic	WTHFD_inguinal	13.0325	6.82859	0.0014	0.022078	-0.932456
Fmo1	WTHFD_thorasic	WTHFD_inguinal	6.46664	3.39142	0.0019	0.0271568	-0.931128
Olfr613	WTHFD_thorasic	WTHFD_inguinal	6.43975	3.38068	0.00135	0.0216259	-0.929691
Pgm1	WTHFD_thorasic	WTHFD_inguinal	9.69536	5.10211	0.0021	0.0289653	-0.9262
B4galnt1	WTHFD_thorasic	WTHFD_inguinal	45.2188	23.7979	0.0028	0.0351064	-0.926087
Akap2	WTHFD_thorasic	WTHFD_inguinal	4.16653	2.19556	0.0008	0.0149794	-0.924254
Ccdc55	WTHFD_thorasic	WTHFD_inguinal	9.2577	4.89159	0.0009	0.0162515	-0.920349
Dad1	WTHFD_thorasic	WTHFD_inguinal	136.092	71.9267	0.00155	0.0238344	-0.919978
Cd300lg	WTHFD_thorasic	WTHFD_inguinal	11.5006	6.08059	0.00165	0.0248077	-0.919428
Mef2d	WTHFD_thorasic	WTHFD_inguinal	6.9785	3.69597	0.0013	0.0210387	-0.916966
Fam198b	WTHFD_thorasic	WTHFD_inguinal	4.22563	2.23916	0.00145	0.022665	-0.916208
Pnn	WTHFD_thorasic	WTHFD_inguinal	15.9178	8.43558	0.0005	0.0108675	-0.916078
Stk3	WTHFD_thorasic	WTHFD_inguinal	9.14671	4.85074	0.00155	0.0238344	-0.91505
Tbc1d13	WTHFD_thorasic	WTHFD_inguinal	25.7168	13.6531	0.00175	0.0257386	-0.913479
Pmepa1	WTHFD_thorasic	WTHFD_inguinal	8.26538	4.38921	0.0027	0.0344305	-0.913122
Arl15	WTHFD_thorasic	WTHFD_inguinal	6.73648	3.59401	0.0023	0.0307671	-0.906399
Rogdi	WTHFD_thorasic	WTHFD_inguinal	40.1625	21.4477	0.00125	0.0205339	-0.905027
Krt5	WTHFD_thorasic	WTHFD_inguinal	34.6654	18.5806	0.00145	0.022665	-0.899699
Phldb1	WTHFD_thorasic	WTHFD_inguinal	9.14239	4.90638	0.00105	0.0181077	-0.897914
Denr	WTHFD_thorasic	WTHFD_inguinal	22.1326	11.8879	0.0007	0.0137036	-0.896674
Hivep1	WTHFD_thorasic	WTHFD_inguinal	4.9397	2.65467	0.0014	0.022078	-0.895888
Itpr2	WTHFD_thorasic	WTHFD_inguinal	14.9226	8.04283	0.0039	0.0444243	-0.891726
Tpcn1	WTHFD_thorasic	WTHFD_inguinal	4.07698	2.20437	0.00295	0.0364716	-0.887135
Pml	WTHFD_thorasic	WTHFD_inguinal	4.23264	2.29139	0.00235	0.0312007	-0.885335
Cdh13	WTHFD_thorasic	WTHFD_inguinal	11.8645	6.43072	0.00175	0.0257386	-0.883599
Tpp1	WTHFD_thorasic	WTHFD_inguinal	23.8075	12.9049	0.0014	0.022078	-0.883499
Ldhb	WTHFD_thorasic	WTHFD_inguinal	16.3969	8.90725	0.0025	0.0325528	-0.880372
Pdcd6ip	WTHFD_thorasic	WTHFD_inguinal	28.9513	15.7653	0.00285	0.0355761	-0.876874
Tmc5	WTHFD_thorasic	WTHFD_inguinal	9.23475	5.03354	0.0043	0.0475681	-0.875501
Ehd2	WTHFD_thorasic	WTHFD_inguinal	16.6503	9.10408	0.00185	0.0266029	-0.870967
Pigs	WTHFD_thorasic	WTHFD_inguinal	12.03	6.57944	0.0032	0.0385876	-0.870598
Sox10	WTHFD_thorasic	WTHFD_inguinal	61.0791	33.4271	0.0033	0.0393918	-0.869662
Ccdc124	WTHFD_thorasic	WTHFD_inguinal	21.8689	11.9728	0.0045	0.0491674	-0.869122
Arid1a	WTHFD_thorasic	WTHFD_inguinal	5.10226	2.79554	0.00195	0.0276487	-0.868009
BC056474	WTHFD_thorasic	WTHFD_inguinal	31.0721	17.0371	0.0041	0.0459647	-0.866941
Pcgf3	WTHFD_thorasic	WTHFD_inguinal	15.1877	8.34827	0.00205	0.0286093	-0.863359
Mansc1	WTHFD_thorasic	WTHFD_inguinal	15.4377	8.49119	0.00215	0.0294262	-0.862416
Gm6958	WTHFD_thorasic	WTHFD_inguinal	50.372	27.7066	0.0041	0.0459647	-0.862394
Etv6	WTHFD_thorasic	WTHFD_inguinal	14.4107	7.95972	0.0019	0.0271568	-0.85635
Snx4	WTHFD_thorasic	WTHFD_inguinal	37.9994	20.9927	0.0018	0.0261221	-0.85609
Sdc2	WTHFD_thorasic	WTHFD_inguinal	9.0834	5.02107	0.00255	0.033022	-0.85524
Smpd4	WTHFD_thorasic	WTHFD_inguinal	5.92879	3.28649	0.0025	0.0325528	-0.851189
Vps37b	WTHFD_thorasic	WTHFD_inguinal	14.8984	8.26047	0.00395	0.0446356	-0.850861
Abr	WTHFD_thorasic	WTHFD_inguinal	10.0924	5.60119	0.0017	0.0252915	-0.849459
Ifitm2	WTHFD_thorasic	WTHFD_inguinal	74.3612	41.2936	0.00395	0.0446356	-0.84863
Fam193a	WTHFD_thorasic	WTHFD_inguinal	7.76417	4.32062	0.0024	0.0315985	-0.845594
Tanc2	WTHFD_thorasic	WTHFD_inguinal	4.05987	2.26077	0.00225	0.0302694	-0.844622
Upf3b	WTHFD_thorasic	WTHFD_inguinal	11.5057	6.41413	0.00195	0.0276487	-0.843022
Lmod1	WTHFD_thorasic	WTHFD_inguinal	4.54231	2.53351	0.00365	0.0421174	-0.842286
Csk	WTHFD_thorasic	WTHFD_inguinal	9.89991	5.5338	0.00435	0.0479344	-0.839144
Adamts5	WTHFD_thorasic	WTHFD_inguinal	7.80521	4.37581	0.00325	0.0389918	-0.834889
Tenc1	WTHFD_thorasic	WTHFD_inguinal	3.96484	2.22391	0.0045	0.0491674	-0.834161
Arsb	WTHFD_thorasic	WTHFD_inguinal	5.3331	2.99413	0.0035	0.0408852	-0.832834
Alas1	WTHFD_thorasic	WTHFD_inguinal	15.3073	8.59442	0.0027	0.0344305	-0.832751
Cic	WTHFD_thorasic	WTHFD_inguinal	4.62742	2.6019	0.00395	0.0446356	-0.830644
Pigu	WTHFD_thorasic	WTHFD_inguinal	16.8982	9.51985	0.00335	0.0398212	-0.827863
Pcnx	WTHFD_thorasic	WTHFD_inguinal	4.2965	2.43035	0.00205	0.0286093	-0.822001
Dag1	WTHFD_thorasic	WTHFD_inguinal	17.8814	10.1197	0.0028	0.0351064	-0.821292
Psme1	WTHFD_thorasic	WTHFD_inguinal	49.3988	27.983	0.00305	0.0373178	-0.819927
Vipr1	WTHFD_thorasic	WTHFD_inguinal	10.1726	5.76514	0.0033	0.0393918	-0.819265
Afap1	WTHFD_thorasic	WTHFD_inguinal	4.06033	2.31034	0.00365	0.0421174	-0.81349
Gstm1	WTHFD_thorasic	WTHFD_inguinal	25.9149	14.751	0.0029	0.0359788	-0.812963
Dab2ip	WTHFD_thorasic	WTHFD_inguinal	9.01203	5.13538	0.0039	0.0444243	-0.811381
Dnajc6	WTHFD_thorasic	WTHFD_inguinal	8.01779	4.5692	0.00455	0.0494852	-0.811263
LOC100503671	WTHFD_thorasic	WTHFD_inguinal	24.2686	13.9553	0.0034	0.0400466	-0.798281
Zfp710	WTHFD_thorasic	WTHFD_inguinal	9.53346	5.49012	0.0046	0.0499142	-0.796161
Tcf4	WTHFD_thorasic	WTHFD_inguinal	9.16728	5.29664	0.00455	0.0494852	-0.791417
Ndufa8	WTHFD_thorasic	WTHFD_inguinal	52.4614	30.4293	0.0038	0.0434947	-0.785797
Tsn	WTHFD_thorasic	WTHFD_inguinal	10.4521	18.0007	0.00455	0.0494852	0.784265
Prpf18	WTHFD_thorasic	WTHFD_inguinal	11.0697	19.0891	0.00415	0.0464152	0.786133
Man1b1	WTHFD_thorasic	WTHFD_inguinal	8.77335	15.167	0.00435	0.0479344	0.789736
Atp6v1h	WTHFD_thorasic	WTHFD_inguinal	23.2769	40.4834	0.0044	0.0482979	0.79843
Cldnd1	WTHFD_thorasic	WTHFD_inguinal	11.3619	19.7731	0.00365	0.0421174	0.799337
Ccnl1	WTHFD_thorasic	WTHFD_inguinal	10.9814	19.1169	0.003	0.0368969	0.799778
Rhob	WTHFD_thorasic	WTHFD_inguinal	14.8469	25.8681	0.0035	0.0408852	0.801011
Actr1b	WTHFD_thorasic	WTHFD_inguinal	16.5133	28.8219	0.0037	0.0426597	0.803538
Jtb	WTHFD_thorasic	WTHFD_inguinal	31.5019	55.1444	0.00345	0.0404342	0.807774
Nme1	WTHFD_thorasic	WTHFD_inguinal	17.1287	29.9946	0.00455	0.0494852	0.808287
Tmco1	WTHFD_thorasic	WTHFD_inguinal	7.19353	12.6199	0.003	0.0368969	0.810927
Amd1	WTHFD_thorasic	WTHFD_inguinal	6.903	12.137	0.00335	0.0398212	0.814121
Csgalnact2	WTHFD_thorasic	WTHFD_inguinal	5.75418	10.1395	0.00415	0.0464152	0.817299
Fam96a	WTHFD_thorasic	WTHFD_inguinal	12.7656	22.6004	0.004	0.0450214	0.824085
Hiat1	WTHFD_thorasic	WTHFD_inguinal	13.9143	24.6576	0.0034	0.0400466	0.825457
Btg1	WTHFD_thorasic	WTHFD_inguinal	12.411	22.1644	0.0038	0.0434947	0.836634
Zfyve1	WTHFD_thorasic	WTHFD_inguinal	9.18039	16.3983	0.0021	0.0289653	0.836914
Casp6	WTHFD_thorasic	WTHFD_inguinal	20.139	35.9962	0.00365	0.0421174	0.837849
Peli1	WTHFD_thorasic	WTHFD_inguinal	8.00418	14.31	0.0035	0.0408852	0.838202
Pvr	WTHFD_thorasic	WTHFD_inguinal	5.19084	9.29175	0.0029	0.0359788	0.839983
Slc46a3	WTHFD_thorasic	WTHFD_inguinal	8.55478	15.3636	0.0033	0.0393918	0.844713
Cox7b	WTHFD_thorasic	WTHFD_inguinal	49.9474	89.7416	0.00335	0.0398212	0.845368
Fam103a1	WTHFD_thorasic	WTHFD_inguinal	21.9305	39.4075	0.00275	0.0347868	0.845529
Nip7	WTHFD_thorasic	WTHFD_inguinal	4.10779	7.39319	0.0034	0.0400466	0.847836
H2-Eb1	WTHFD_thorasic	WTHFD_inguinal	18.9909	34.204	0.00205	0.0286093	0.848855
Atp6v1b2	WTHFD_thorasic	WTHFD_inguinal	27.6997	49.8904	0.00345	0.0404342	0.848893
Etfa	WTHFD_thorasic	WTHFD_inguinal	26.7416	48.1908	0.00235	0.0312007	0.849669
Trim27	WTHFD_thorasic	WTHFD_inguinal	8.4918	15.3369	0.0026	0.0334558	0.85286
Adprh	WTHFD_thorasic	WTHFD_inguinal	6.36682	11.5154	0.00365	0.0421174	0.854926
Yipf1	WTHFD_thorasic	WTHFD_inguinal	9.19386	16.6325	0.0031	0.0377668	0.855261
D17Wsu104e	WTHFD_thorasic	WTHFD_inguinal	23.1187	41.8485	0.00165	0.0248077	0.856115
Dgat1	WTHFD_thorasic	WTHFD_inguinal	19.8507	35.9384	0.00205	0.0286093	0.856331
Trappc2l	WTHFD_thorasic	WTHFD_inguinal	20.7045	37.5113	0.0038	0.0434947	0.857379
Eif2ak3	WTHFD_thorasic	WTHFD_inguinal	7.9654	14.434	0.00255	0.033022	0.85765
Thap4	WTHFD_thorasic	WTHFD_inguinal	6.1015	11.0605	0.00365	0.0421174	0.858184
Hist1h1c	WTHFD_thorasic	WTHFD_inguinal	39.9969	72.5657	0.0018	0.0261221	0.859399
Atg12	WTHFD_thorasic	WTHFD_inguinal	10.4915	19.0459	0.00205	0.0286093	0.860261
Zfp422-rs1	WTHFD_thorasic	WTHFD_inguinal	2.57016	4.66908	0.00435	0.0479344	0.861281
Bcl10	WTHFD_thorasic	WTHFD_inguinal	11.5242	20.9442	0.0025	0.0325528	0.861886
Wdr3	WTHFD_thorasic	WTHFD_inguinal	4.97796	9.04781	0.0023	0.0307671	0.862014
Bloc1s2	WTHFD_thorasic	WTHFD_inguinal	8.80301	16.0112	0.00395	0.0446356	0.863011
Gtf2a2	WTHFD_thorasic	WTHFD_inguinal	15.5734	28.4334	0.0035	0.0408852	0.868502
Cnst	WTHFD_thorasic	WTHFD_inguinal	8.28686	15.1308	0.0028	0.0351064	0.868591
Gm14325	WTHFD_thorasic	WTHFD_inguinal	2.65092	4.85051	0.00395	0.0446356	0.871645
St5	WTHFD_thorasic	WTHFD_inguinal	7.02069	12.8556	0.0024	0.0315985	0.87271
Dnase2a	WTHFD_thorasic	WTHFD_inguinal	16.7297	30.6508	0.0017	0.0252915	0.873514
Ankrd56	WTHFD_thorasic	WTHFD_inguinal	8.79411	16.1156	0.0031	0.0377668	0.873845
Cox7c	WTHFD_thorasic	WTHFD_inguinal	183.121	335.676	0.0019	0.0271568	0.874274
Impdh2	WTHFD_thorasic	WTHFD_inguinal	12.1095	22.2412	0.00135	0.0216259	0.877101
Slc22a23	WTHFD_thorasic	WTHFD_inguinal	3.74527	6.88096	0.00255	0.033022	0.877543
Vbp1	WTHFD_thorasic	WTHFD_inguinal	7.92848	14.5778	0.00355	0.0413671	0.878657
Nptn	WTHFD_thorasic	WTHFD_inguinal	40.1638	73.8717	0.0029	0.0359788	0.879124
Wdr75	WTHFD_thorasic	WTHFD_inguinal	4.82113	8.8889	0.0021	0.0289653	0.882632
Il11ra1	WTHFD_thorasic	WTHFD_inguinal	6.1268	11.302	0.00395	0.0446356	0.883377
Trit1	WTHFD_thorasic	WTHFD_inguinal	4.15897	7.67548	0.00285	0.0355761	0.884033
Fam108b	WTHFD_thorasic	WTHFD_inguinal	10.5173	19.4138	0.0018	0.0261221	0.88432
Shmt1	WTHFD_thorasic	WTHFD_inguinal	4.91552	9.07478	0.00305	0.0373178	0.884519
Ndufb4	WTHFD_thorasic	WTHFD_inguinal	46.8227	86.4894	0.0018	0.0261221	0.885315
L2hgdh	WTHFD_thorasic	WTHFD_inguinal	3.36056	6.2106	0.00375	0.0430962	0.886029
Hint1	WTHFD_thorasic	WTHFD_inguinal	91.7305	169.598	0.0014	0.022078	0.88665
Mrps33	WTHFD_thorasic	WTHFD_inguinal	12.3889	22.9646	0.003	0.0368969	0.890368
Pygo2	WTHFD_thorasic	WTHFD_inguinal	3.29744	6.11398	0.0021	0.0289653	0.890764
Ufc1	WTHFD_thorasic	WTHFD_inguinal	35.9132	66.6162	0.0017	0.0252915	0.891359
Dscr3	WTHFD_thorasic	WTHFD_inguinal	5.61658	10.4311	0.00155	0.0238344	0.893128
Foxo4	WTHFD_thorasic	WTHFD_inguinal	4.77856	8.89205	0.0015	0.0233182	0.895941
Errfi1	WTHFD_thorasic	WTHFD_inguinal	18.4139	34.2995	0.00295	0.0364716	0.897394
Mmadhc	WTHFD_thorasic	WTHFD_inguinal	18.2617	34.029	0.00185	0.0266029	0.897943
AI848100	WTHFD_thorasic	WTHFD_inguinal	11.9728	22.3267	0.0023	0.0307671	0.899008
Slfn2	WTHFD_thorasic	WTHFD_inguinal	11.97	22.3445	0.00175	0.0257386	0.900494
Commd6	WTHFD_thorasic	WTHFD_inguinal	13.8714	25.9196	0.0032	0.0385876	0.90193
Ttc38	WTHFD_thorasic	WTHFD_inguinal	6.56029	12.2653	0.0024	0.0315985	0.902747
Sdhc	WTHFD_thorasic	WTHFD_inguinal	24.7228	46.254	0.0009	0.0162515	0.903736
Acad9	WTHFD_thorasic	WTHFD_inguinal	10.3104	19.2908	0.00415	0.0464152	0.903818
Ftsj3	WTHFD_thorasic	WTHFD_inguinal	12.3921	23.2524	0.003	0.0368969	0.907956
Trappc6a	WTHFD_thorasic	WTHFD_inguinal	11.5888	21.749	0.0028	0.0351064	0.908218
Nat9	WTHFD_thorasic	WTHFD_inguinal	7.3116	13.7298	0.00265	0.0339147	0.909053
Vasp	WTHFD_thorasic	WTHFD_inguinal	7.30155	13.7139	0.0009	0.0162515	0.909367
Tmem147	WTHFD_thorasic	WTHFD_inguinal	32.0199	60.1456	0.00105	0.0181077	0.909493
Polr3k	WTHFD_thorasic	WTHFD_inguinal	4.78425	8.98822	0.0018	0.0261221	0.909743
S100a6	WTHFD_thorasic	WTHFD_inguinal	78.784	148.036	0.0022	0.02988	0.909975
Ing1	WTHFD_thorasic	WTHFD_inguinal	5.06271	9.51986	0.00095	0.0169176	0.911031
Cog2	WTHFD_thorasic	WTHFD_inguinal	6.44973	12.1534	0.00165	0.0248077	0.914046
Mogs	WTHFD_thorasic	WTHFD_inguinal	8.16471	15.4003	0.0018	0.0261221	0.915486
Sftpd	WTHFD_thorasic	WTHFD_inguinal	84.6744	159.92	0.00425	0.0471989	0.917355
Hbxip	WTHFD_thorasic	WTHFD_inguinal	24.3944	46.0809	0.00095	0.0169176	0.917616
Deb1	WTHFD_thorasic	WTHFD_inguinal	31.0262	58.6314	0.00175	0.0257386	0.918184
Kdm1a	WTHFD_thorasic	WTHFD_inguinal	9.55662	18.0951	0.0006	0.0123239	0.921023
Mrpl40	WTHFD_thorasic	WTHFD_inguinal	6.31612	11.9644	0.0028	0.0351064	0.921636
Ngdn	WTHFD_thorasic	WTHFD_inguinal	9.54594	18.1035	0.00195	0.0276487	0.92331
Gstp1	WTHFD_thorasic	WTHFD_inguinal	13.4523	25.5561	0.00175	0.0257386	0.925811
Ech1	WTHFD_thorasic	WTHFD_inguinal	61.7326	117.682	0.001	0.0176092	0.930789
Mex3c	WTHFD_thorasic	WTHFD_inguinal	7.98681	15.2381	0.0007	0.0137036	0.931991
Tmem70	WTHFD_thorasic	WTHFD_inguinal	9.07226	17.3242	0.002	0.0281607	0.933258
Zfp12	WTHFD_thorasic	WTHFD_inguinal	4.05169	7.74699	0.00095	0.0169176	0.935113
Grb7	WTHFD_thorasic	WTHFD_inguinal	5.46725	10.4568	0.00145	0.022665	0.935557
Zkscan3	WTHFD_thorasic	WTHFD_inguinal	4.1738	7.98943	0.0013	0.0210387	0.936731
Arhgap28	WTHFD_thorasic	WTHFD_inguinal	2.02154	3.87067	0.0011	0.0187648	0.937128
Dars2	WTHFD_thorasic	WTHFD_inguinal	2.16381	4.14443	0.0018	0.0261221	0.937602
Leprot	WTHFD_thorasic	WTHFD_inguinal	12.8095	24.5472	0.00025	0.00652252	0.938343
Snrpd2	WTHFD_thorasic	WTHFD_inguinal	24.1029	46.1937	0.0014	0.022078	0.938493
Cops5	WTHFD_thorasic	WTHFD_inguinal	18.0477	34.5983	0.00075	0.0142883	0.938885
Abtb2	WTHFD_thorasic	WTHFD_inguinal	2.59273	4.97628	0.0022	0.02988	0.940596
Rnasel	WTHFD_thorasic	WTHFD_inguinal	6.51078	12.509	0.0007	0.0137036	0.942062
Rab5a	WTHFD_thorasic	WTHFD_inguinal	21.5573	41.4672	0.00155	0.0238344	0.943796
Kctd2	WTHFD_thorasic	WTHFD_inguinal	4.01154	7.7189	0.0024	0.0315985	0.944239
Cisd1	WTHFD_thorasic	WTHFD_inguinal	9.21978	17.755	0.0026	0.0334558	0.945421
Ramp1	WTHFD_thorasic	WTHFD_inguinal	5.14368	9.92611	0.0022	0.02988	0.948427
Zfand2a	WTHFD_thorasic	WTHFD_inguinal	7.52935	14.5358	0.00135	0.0216259	0.949011
Zkscan6	WTHFD_thorasic	WTHFD_inguinal	2.48274	4.79507	0.00355	0.0413671	0.949618
Pak1ip1	WTHFD_thorasic	WTHFD_inguinal	9.24769	17.8634	0.0007	0.0137036	0.949839
Pim3	WTHFD_thorasic	WTHFD_inguinal	17.2633	33.408	0.0032	0.0385876	0.952483
Polh	WTHFD_thorasic	WTHFD_inguinal	4.0814	7.89976	0.00135	0.0216259	0.952744
Slc24a6	WTHFD_thorasic	WTHFD_inguinal	8.27124	16.0214	0.00075	0.0142883	0.953822
Prdx3	WTHFD_thorasic	WTHFD_inguinal	37.0876	71.9107	0.00075	0.0142883	0.95527
Pex16	WTHFD_thorasic	WTHFD_inguinal	8.28543	16.0845	0.0017	0.0252915	0.957019
Rasa2	WTHFD_thorasic	WTHFD_inguinal	2.33236	4.52813	0.00165	0.0248077	0.957128
Mrps14	WTHFD_thorasic	WTHFD_inguinal	6.20975	12.0588	0.00255	0.033022	0.957481
Chpf2	WTHFD_thorasic	WTHFD_inguinal	8.27822	16.1089	0.0014	0.022078	0.960463
D930014E17Rik	WTHFD_thorasic	WTHFD_inguinal	20.4284	39.7817	0.00075	0.0142883	0.961531
Tbc1d15	WTHFD_thorasic	WTHFD_inguinal	15.2022	29.6138	0.0011	0.0187648	0.96199
Rab31	WTHFD_thorasic	WTHFD_inguinal	2.81535	5.48715	0.0034	0.0400466	0.96274
Sord	WTHFD_thorasic	WTHFD_inguinal	14.6448	28.5872	0.00125	0.0205339	0.964978
Nop10	WTHFD_thorasic	WTHFD_inguinal	26.9773	52.7991	0.001	0.0176092	0.968764
Cdc26	WTHFD_thorasic	WTHFD_inguinal	20.8305	40.7969	0.00075	0.0142883	0.969764
Cirbp	WTHFD_thorasic	WTHFD_inguinal	18.2169	35.6784	0.00075	0.0142883	0.969775
Pef1	WTHFD_thorasic	WTHFD_inguinal	13.0965	25.6553	0.00045	0.0100739	0.97007
Pde4b	WTHFD_thorasic	WTHFD_inguinal	11.3039	22.1443	0.00115	0.0192023	0.970118
Lias	WTHFD_thorasic	WTHFD_inguinal	7.47149	14.6619	0.00155	0.0238344	0.972609
Cecr5	WTHFD_thorasic	WTHFD_inguinal	7.31819	14.374	0.0014	0.022078	0.9739
Mdfic	WTHFD_thorasic	WTHFD_inguinal	12.9765	25.5006	0.00275	0.0347868	0.974637
Snrpb	WTHFD_thorasic	WTHFD_inguinal	17.9263	35.2282	0.0002	0.00553333	0.97465
Rnd3	WTHFD_thorasic	WTHFD_inguinal	3.32516	6.54067	0.0015	0.0233182	0.976016
Ndufs4	WTHFD_thorasic	WTHFD_inguinal	13.0596	25.7391	0.00065	0.0129389	0.978845
Mtm1	WTHFD_thorasic	WTHFD_inguinal	6.04145	11.9095	0.00095	0.0169176	0.979149
Yy1	WTHFD_thorasic	WTHFD_inguinal	10.9834	21.6564	0.0004	0.0092013	0.979469
Snx15	WTHFD_thorasic	WTHFD_inguinal	3.25504	6.42087	0.00305	0.0373178	0.980093
Igtp	WTHFD_thorasic	WTHFD_inguinal	3.43913	6.78525	0.00165	0.0248077	0.980361
Atp12a	WTHFD_thorasic	WTHFD_inguinal	5.25901	10.3834	0.0023	0.0307671	0.98142
Gstk1	WTHFD_thorasic	WTHFD_inguinal	6.8425	13.5132	0.00235	0.0312007	0.981773
Rpl26	WTHFD_thorasic	WTHFD_inguinal	349.689	690.717	0.00265	0.0339147	0.982023
Lzic	WTHFD_thorasic	WTHFD_inguinal	6.47684	12.7963	0.00105	0.0181077	0.982367
Iqgap2	WTHFD_thorasic	WTHFD_inguinal	4.79605	9.47759	0.00105	0.0181077	0.982673
Gpr180	WTHFD_thorasic	WTHFD_inguinal	6.09118	12.0381	0.0007	0.0137036	0.982813
H2-Aa	WTHFD_thorasic	WTHFD_inguinal	35.2595	69.7011	0.00035	0.00834882	0.983167
Mrpl13	WTHFD_thorasic	WTHFD_inguinal	11.5205	22.7869	0.00175	0.0257386	0.984
Rnu3a	WTHFD_thorasic	WTHFD_inguinal	7122.35	14092.1	0.00115	0.0192023	0.984459
Smpd2	WTHFD_thorasic	WTHFD_inguinal	7.46156	14.7882	0.00055	0.0116336	0.986898
BC003267	WTHFD_thorasic	WTHFD_inguinal	4.41961	8.78782	0.00115	0.0192023	0.991586
Sra1	WTHFD_thorasic	WTHFD_inguinal	30.9451	61.6816	0.00035	0.00834882	0.99513
Tceb1	WTHFD_thorasic	WTHFD_inguinal	13.8022	27.6127	0.00125	0.0205339	1.00043
Lrrc42	WTHFD_thorasic	WTHFD_inguinal	2.60804	5.22166	0.0031	0.0377668	1.00154
Mospd1	WTHFD_thorasic	WTHFD_inguinal	14.2768	28.6016	0.0004	0.0092013	1.00243
Dhrs7b	WTHFD_thorasic	WTHFD_inguinal	3.97041	7.95479	0.00305	0.0373178	1.00253
Bag5	WTHFD_thorasic	WTHFD_inguinal	7.59851	15.2274	0.0005	0.0108675	1.00289
Fas	WTHFD_thorasic	WTHFD_inguinal	7.19757	14.4295	0.001	0.0176092	1.00344
Ndufc2	WTHFD_thorasic	WTHFD_inguinal	83.1076	167.252	0.0003	0.00748313	1.00897
Ubb	WTHFD_thorasic	WTHFD_inguinal	112.169	225.876	0.00105	0.0181077	1.00985
Rpl27	WTHFD_thorasic	WTHFD_inguinal	89.5615	180.705	0.00025	0.00652252	1.01269
Nfil3	WTHFD_thorasic	WTHFD_inguinal	5.18921	10.4745	0.00065	0.0129389	1.0133
Mettl11a	WTHFD_thorasic	WTHFD_inguinal	3.3678	6.80447	0.0026	0.0334558	1.01468
Slc11a2	WTHFD_thorasic	WTHFD_inguinal	10.7932	21.822	0.0008	0.0149794	1.01567
Higd1a	WTHFD_thorasic	WTHFD_inguinal	4.74795	9.60028	0.0011	0.0187648	1.01577
Alg11	WTHFD_thorasic	WTHFD_inguinal	6.0461	12.2468	0.0015	0.0233182	1.01832
Polr1c	WTHFD_thorasic	WTHFD_inguinal	10.6123	21.4964	0.0005	0.0108675	1.01836
Sdhb	WTHFD_thorasic	WTHFD_inguinal	31.6435	64.1292	0.0004	0.0092013	1.01907
Sesn1	WTHFD_thorasic	WTHFD_inguinal	5.68873	11.5476	0.00065	0.0129389	1.02142
Fcgr3	WTHFD_thorasic	WTHFD_inguinal	8.15554	16.557	0.00125	0.0205339	1.02159
Slc25a33	WTHFD_thorasic	WTHFD_inguinal	3.51253	7.1315	0.00215	0.0294262	1.0217
Pcbp1	WTHFD_thorasic	WTHFD_inguinal	12.8207	26.0326	0.00025	0.00652252	1.02184
Gar1	WTHFD_thorasic	WTHFD_inguinal	2.78575	5.65946	0.0045	0.0491674	1.0226
Fundc1	WTHFD_thorasic	WTHFD_inguinal	10.3184	20.9752	0.00075	0.0142883	1.02346
Ing4	WTHFD_thorasic	WTHFD_inguinal	16.5475	33.6446	0.0002	0.00553333	1.02376
Chuk	WTHFD_thorasic	WTHFD_inguinal	14.5838	29.6552	0.0009	0.0162515	1.02392
Lime1	WTHFD_thorasic	WTHFD_inguinal	2.58205	5.25248	0.00135	0.0216259	1.02448
Cfh	WTHFD_thorasic	WTHFD_inguinal	2.83094	5.76251	0.00205	0.0286093	1.02542
Trnau1ap	WTHFD_thorasic	WTHFD_inguinal	7.02587	14.3177	0.00055	0.0116336	1.02706
Lum	WTHFD_thorasic	WTHFD_inguinal	10.8634	22.1995	0.00225	0.0302694	1.03105
Fastkd1	WTHFD_thorasic	WTHFD_inguinal	2.75875	5.64039	0.00105	0.0181077	1.03178
Pex11b	WTHFD_thorasic	WTHFD_inguinal	8.38113	17.1405	0.00265	0.0339147	1.03219
Pop5	WTHFD_thorasic	WTHFD_inguinal	10.2306	20.924	0.00065	0.0129389	1.03226
Nudt5	WTHFD_thorasic	WTHFD_inguinal	5.01457	10.264	0.0016	0.0243135	1.0334
Gm14288	WTHFD_thorasic	WTHFD_inguinal	5.71035	11.6883	0.00035	0.00834882	1.03341
Psma7	WTHFD_thorasic	WTHFD_inguinal	78.06	159.825	0.0004	0.0092013	1.03384
Pi4k2b	WTHFD_thorasic	WTHFD_inguinal	11.3942	23.3504	0.0004	0.0092013	1.03515
Ranbp9	WTHFD_thorasic	WTHFD_inguinal	13.696	28.0707	0.0016	0.0243135	1.03531
Sec61b	WTHFD_thorasic	WTHFD_inguinal	35.1445	72.0581	0.0002	0.00553333	1.03586
Zkscan14	WTHFD_thorasic	WTHFD_inguinal	3.55793	7.29593	0.00075	0.0142883	1.03606
Clec10a	WTHFD_thorasic	WTHFD_inguinal	3.58108	7.35381	0.00385	0.0439606	1.03809
Slc25a32	WTHFD_thorasic	WTHFD_inguinal	3.11594	6.40016	0.0012	0.0199433	1.03844
Rnaseh2a	WTHFD_thorasic	WTHFD_inguinal	6.02274	12.3792	0.00105	0.0181077	1.03943
Casp1	WTHFD_thorasic	WTHFD_inguinal	6.19946	12.7626	0.0005	0.0108675	1.04171
Rps18	WTHFD_thorasic	WTHFD_inguinal	247.354	509.273	0.0008	0.0149794	1.04186
Ppp1r14b	WTHFD_thorasic	WTHFD_inguinal	14.1159	29.1283	0.00025	0.00652252	1.04511
Ocln	WTHFD_thorasic	WTHFD_inguinal	6.56992	13.5653	0.00015	0.00445387	1.04597
Bcap29	WTHFD_thorasic	WTHFD_inguinal	3.68152	7.60434	0.0034	0.0400466	1.04652
Isg20l2	WTHFD_thorasic	WTHFD_inguinal	4.6157	9.53495	0.00075	0.0142883	1.04668
Ddx20	WTHFD_thorasic	WTHFD_inguinal	5.96103	12.3221	0.00055	0.0116336	1.04762
LOC100503178	WTHFD_thorasic	WTHFD_inguinal	2.9316	6.05994	0.0034	0.0400466	1.04762
Cox7a2	WTHFD_thorasic	WTHFD_inguinal	62.1074	128.824	0.0003	0.00748313	1.05256
Pts	WTHFD_thorasic	WTHFD_inguinal	8.02285	16.6562	0.0006	0.0123239	1.05387
Slc35a1	WTHFD_thorasic	WTHFD_inguinal	6.09749	12.6661	0.00075	0.0142883	1.05468
Atp5g3	WTHFD_thorasic	WTHFD_inguinal	73.6701	153.092	5e-05	0.00184805	1.05525
Cyp27a1	WTHFD_thorasic	WTHFD_inguinal	2.76499	5.75524	0.0018	0.0261221	1.0576
Zfp637	WTHFD_thorasic	WTHFD_inguinal	9.92357	20.6828	0.0003	0.00748313	1.0595
Coro1a	WTHFD_thorasic	WTHFD_inguinal	4.42985	9.23558	0.00115	0.0192023	1.05995
Mfsd7b	WTHFD_thorasic	WTHFD_inguinal	5.34108	11.1426	0.0002	0.00553333	1.06088
Nme2	WTHFD_thorasic	WTHFD_inguinal	83.4367	174.087	5e-05	0.00184805	1.06106
Tmem59	WTHFD_thorasic	WTHFD_inguinal	114.318	238.683	0.0017	0.0252915	1.06204
Ssu72	WTHFD_thorasic	WTHFD_inguinal	18.4164	38.557	0.00025	0.00652252	1.066
Zmynd19	WTHFD_thorasic	WTHFD_inguinal	5.5998	11.7316	0.00105	0.0181077	1.06696
Itpkc	WTHFD_thorasic	WTHFD_inguinal	2.80208	5.88186	0.0004	0.0092013	1.06977
Cyb5	WTHFD_thorasic	WTHFD_inguinal	46.484	97.6059	0.00045	0.0100739	1.07023
Uqcr10	WTHFD_thorasic	WTHFD_inguinal	32.0149	67.3644	0.0004	0.0092013	1.07324
Nsmce4a	WTHFD_thorasic	WTHFD_inguinal	13.2673	27.9169	5e-05	0.00184805	1.07326
Ncald	WTHFD_thorasic	WTHFD_inguinal	5.16274	10.8659	0.0003	0.00748313	1.0736
Tagap1	WTHFD_thorasic	WTHFD_inguinal	2.69999	5.69587	0.00045	0.0100739	1.07696
Slc19a2	WTHFD_thorasic	WTHFD_inguinal	4.14747	8.76045	0.0002	0.00553333	1.07877
Mat2b	WTHFD_thorasic	WTHFD_inguinal	23.2021	49.0484	5e-05	0.00184805	1.07995
Pddc1	WTHFD_thorasic	WTHFD_inguinal	5.96309	12.6135	0.00135	0.0216259	1.08084
Cpe	WTHFD_thorasic	WTHFD_inguinal	3.35651	7.11656	0.00235	0.0312007	1.08422
Nxt1	WTHFD_thorasic	WTHFD_inguinal	4.22949	8.9686	0.00305	0.0373178	1.0844
Mlycd	WTHFD_thorasic	WTHFD_inguinal	6.94979	14.7542	0.0003	0.00748313	1.08609
Thap11	WTHFD_thorasic	WTHFD_inguinal	5.40908	11.498	0.0004	0.0092013	1.08792
Nudt19	WTHFD_thorasic	WTHFD_inguinal	3.82575	8.14131	0.0005	0.0108675	1.08952
Gle1	WTHFD_thorasic	WTHFD_inguinal	8.51244	18.1175	0.0004	0.0092013	1.08974
Fam164a	WTHFD_thorasic	WTHFD_inguinal	5.96214	12.6915	0.00015	0.00445387	1.08996
Fam173a	WTHFD_thorasic	WTHFD_inguinal	12.7222	27.1131	0.0006	0.0123239	1.09165
Tmc6	WTHFD_thorasic	WTHFD_inguinal	8.38252	17.9056	5e-05	0.00184805	1.09495
Phyhd1	WTHFD_thorasic	WTHFD_inguinal	5.66739	12.109	0.00055	0.0116336	1.09533
Ypel2	WTHFD_thorasic	WTHFD_inguinal	4.13518	8.85004	0.0002	0.00553333	1.09773
Mrps18c	WTHFD_thorasic	WTHFD_inguinal	19.417	41.5708	0.00055	0.0116336	1.09825
Fen1	WTHFD_thorasic	WTHFD_inguinal	6.71427	14.3811	0.00025	0.00652252	1.09887
Tomm5	WTHFD_thorasic	WTHFD_inguinal	24.0068	51.5133	0.00015	0.00445387	1.1015
Rps8	WTHFD_thorasic	WTHFD_inguinal	271.548	583.631	0.0021	0.0289653	1.10385
Lrrc14	WTHFD_thorasic	WTHFD_inguinal	2.71529	5.84001	0.0013	0.0210387	1.10486
Gmnn	WTHFD_thorasic	WTHFD_inguinal	2.74655	5.91065	0.00325	0.0389918	1.1057
Tyrobp	WTHFD_thorasic	WTHFD_inguinal	19.7018	42.5042	0.00065	0.0129389	1.10928
Wrb	WTHFD_thorasic	WTHFD_inguinal	3.8895	8.40338	0.00035	0.00834882	1.11138
Eda2r	WTHFD_thorasic	WTHFD_inguinal	6.4317	13.9015	0.0009	0.0162515	1.11197
Flcn	WTHFD_thorasic	WTHFD_inguinal	11.5771	25.038	0.0001	0.0033007	1.11285
Abcg1	WTHFD_thorasic	WTHFD_inguinal	2.18571	4.75402	0.00345	0.0404342	1.12105
Atp6v1e1	WTHFD_thorasic	WTHFD_inguinal	41.8652	91.0741	0.0001	0.0033007	1.12129
Scarna13	WTHFD_thorasic	WTHFD_inguinal	106.035	231.073	5e-05	0.00184805	1.12381
Slc25a11	WTHFD_thorasic	WTHFD_inguinal	18.5205	40.3897	5e-05	0.00184805	1.12486
Rcl1	WTHFD_thorasic	WTHFD_inguinal	7.2991	15.9225	5e-05	0.00184805	1.12527
Unc50	WTHFD_thorasic	WTHFD_inguinal	15.3818	33.6901	5e-05	0.00184805	1.13111
Guk1	WTHFD_thorasic	WTHFD_inguinal	21.9139	47.9992	0.0001	0.0033007	1.13116
C1qc	WTHFD_thorasic	WTHFD_inguinal	18.1307	39.7392	5e-05	0.00184805	1.13212
Maf1	WTHFD_thorasic	WTHFD_inguinal	14.8165	32.484	0.0001	0.0033007	1.13252
Mrpl33	WTHFD_thorasic	WTHFD_inguinal	26.9455	59.1681	0.00085	0.0155866	1.13477
Rnmt	WTHFD_thorasic	WTHFD_inguinal	2.86453	6.30755	0.00015	0.00445387	1.13878
Socs3	WTHFD_thorasic	WTHFD_inguinal	3.51864	7.74917	0.00015	0.00445387	1.13902
Tmem126b	WTHFD_thorasic	WTHFD_inguinal	7.01416	15.4502	0.0013	0.0210387	1.13929
Ttc32	WTHFD_thorasic	WTHFD_inguinal	4.10384	9.05177	0.0034	0.0400466	1.14123
Bet1l	WTHFD_thorasic	WTHFD_inguinal	12.3886	27.3743	0.0004	0.0092013	1.14381
Tspo	WTHFD_thorasic	WTHFD_inguinal	27.1521	60.0932	5e-05	0.00184805	1.14614
Gtpbp2	WTHFD_thorasic	WTHFD_inguinal	11.7371	25.9775	0.00025	0.00652252	1.14618
Mrps24	WTHFD_thorasic	WTHFD_inguinal	9.72107	21.5175	0.0002	0.00553333	1.14632
Uqcrq	WTHFD_thorasic	WTHFD_inguinal	39.2405	86.8773	0.00015	0.00445387	1.14664
Rpl38	WTHFD_thorasic	WTHFD_inguinal	378.076	837.9	0.0002	0.00553333	1.1481
Sar1b	WTHFD_thorasic	WTHFD_inguinal	38.858	86.1406	0.0002	0.00553333	1.14848
Zfp433	WTHFD_thorasic	WTHFD_inguinal	2.10216	4.66063	0.00115	0.0192023	1.14865
Aacs	WTHFD_thorasic	WTHFD_inguinal	9.87939	21.9299	0.0002	0.00553333	1.15041
Exosc8	WTHFD_thorasic	WTHFD_inguinal	3.27775	7.27741	0.00145	0.022665	1.15072
Ppcs	WTHFD_thorasic	WTHFD_inguinal	2.90664	6.45927	0.00145	0.022665	1.15202
Rps20	WTHFD_thorasic	WTHFD_inguinal	365.954	813.979	0.0003	0.00748313	1.15333
Eif1a	WTHFD_thorasic	WTHFD_inguinal	15.6711	34.8847	5e-05	0.00184805	1.15448
Angptl4	WTHFD_thorasic	WTHFD_inguinal	189.498	422.284	0.0029	0.0359788	1.15603
Tgds	WTHFD_thorasic	WTHFD_inguinal	3.91079	8.75006	0.0003	0.00748313	1.16183
Chic2	WTHFD_thorasic	WTHFD_inguinal	9.9106	22.2093	0.00015	0.00445387	1.16412
Rdm1	WTHFD_thorasic	WTHFD_inguinal	3.41446	7.6573	0.0013	0.0210387	1.16518
Gm2000	WTHFD_thorasic	WTHFD_inguinal	8.70841	19.6077	0.0022	0.02988	1.17094
Tdp2	WTHFD_thorasic	WTHFD_inguinal	5.3947	12.1468	0.00015	0.00445387	1.17096
Mpzl2	WTHFD_thorasic	WTHFD_inguinal	2.22566	5.02081	0.0002	0.00553333	1.17369
Pqlc1	WTHFD_thorasic	WTHFD_inguinal	25.5221	57.7507	0.00045	0.0100739	1.17809
Psmg3	WTHFD_thorasic	WTHFD_inguinal	3.30208	7.48249	0.003	0.0368969	1.18014
Adprhl2	WTHFD_thorasic	WTHFD_inguinal	3.56817	8.09013	0.0008	0.0149794	1.18098
Clec12a	WTHFD_thorasic	WTHFD_inguinal	6.66293	15.1424	0.00035	0.00834882	1.18436
Tbca	WTHFD_thorasic	WTHFD_inguinal	49.0799	111.661	5e-05	0.00184805	1.18592
Mup10	WTHFD_thorasic	WTHFD_inguinal	7.39307	16.8368	0.0002	0.00553333	1.18737
Trib3	WTHFD_thorasic	WTHFD_inguinal	7.28792	16.6033	0.0002	0.00553333	1.18789
Rfc3	WTHFD_thorasic	WTHFD_inguinal	2.82781	6.44345	0.00055	0.0116336	1.18815
Tmsb4x	WTHFD_thorasic	WTHFD_inguinal	187.246	427.144	0.0006	0.0123239	1.18979
Psmb4	WTHFD_thorasic	WTHFD_inguinal	36.438	83.1662	5e-05	0.00184805	1.19055
Hnmt	WTHFD_thorasic	WTHFD_inguinal	8.68243	19.824	0.0002	0.00553333	1.19108
Fkbp11	WTHFD_thorasic	WTHFD_inguinal	30.7086	70.1371	0.00015	0.00445387	1.19154
Cebpa	WTHFD_thorasic	WTHFD_inguinal	5.51258	12.6241	5e-05	0.00184805	1.19539
Rhou	WTHFD_thorasic	WTHFD_inguinal	34.7537	79.6718	0.0005	0.0108675	1.1969
Mcat	WTHFD_thorasic	WTHFD_inguinal	3.21723	7.40946	0.00035	0.00834882	1.20355
B630005N14Rik	WTHFD_thorasic	WTHFD_inguinal	4.48148	10.3622	0.0001	0.0033007	1.20928
Mrc1	WTHFD_thorasic	WTHFD_inguinal	6.91919	16.0605	0.00265	0.0339147	1.21484
Ssr4	WTHFD_thorasic	WTHFD_inguinal	210.383	488.455	0.0018	0.0261221	1.2152
Rpl37a	WTHFD_thorasic	WTHFD_inguinal	218.967	508.889	5e-05	0.00184805	1.21664
Fam82b	WTHFD_thorasic	WTHFD_inguinal	4.53968	10.56	0.00025	0.00652252	1.21794
Nxf7	WTHFD_thorasic	WTHFD_inguinal	4.61292	10.7753	0.00015	0.00445387	1.22398
Atf3	WTHFD_thorasic	WTHFD_inguinal	2.01462	4.72277	0.0002	0.00553333	1.22912
Pisd-ps2	WTHFD_thorasic	WTHFD_inguinal	2.08363	4.88875	0.00085	0.0155866	1.23037
Zrsr1	WTHFD_thorasic	WTHFD_inguinal	4.02302	9.45174	0.0021	0.0289653	1.2323
Eny2	WTHFD_thorasic	WTHFD_inguinal	6.79125	15.9711	0.0038	0.0434947	1.23371
Ndufb8	WTHFD_thorasic	WTHFD_inguinal	37.2027	87.5986	5e-05	0.00184805	1.2355
Lsm10	WTHFD_thorasic	WTHFD_inguinal	8.00007	18.8855	5e-05	0.00184805	1.23919
Insig1	WTHFD_thorasic	WTHFD_inguinal	14.0418	33.1666	5e-05	0.00184805	1.24
Map1lc3a	WTHFD_thorasic	WTHFD_inguinal	26.6322	62.9182	5e-05	0.00184805	1.24031
Rps17	WTHFD_thorasic	WTHFD_inguinal	339.301	802.436	0.0001	0.0033007	1.24182
Cpne8	WTHFD_thorasic	WTHFD_inguinal	33.3531	78.9944	0.0002	0.00553333	1.24393
Chchd4	WTHFD_thorasic	WTHFD_inguinal	4.12059	9.77404	0.0002	0.00553333	1.24611
Sat1	WTHFD_thorasic	WTHFD_inguinal	113.374	269.55	0.0002	0.00553333	1.24945
Npm3	WTHFD_thorasic	WTHFD_inguinal	5.47171	13.0114	0.00015	0.00445387	1.24971
Eif3m	WTHFD_thorasic	WTHFD_inguinal	36.5355	87.3073	5e-05	0.00184805	1.2568
Atp5l	WTHFD_thorasic	WTHFD_inguinal	70.565	169.378	5e-05	0.00184805	1.26322
Cmc1	WTHFD_thorasic	WTHFD_inguinal	11.4868	27.6335	0.0006	0.0123239	1.26644
LOC100504677	WTHFD_thorasic	WTHFD_inguinal	42.626	102.628	0.0015	0.0233182	1.26763
Rnf125	WTHFD_thorasic	WTHFD_inguinal	18.7367	45.1424	5e-05	0.00184805	1.26861
Fosl2	WTHFD_thorasic	WTHFD_inguinal	11.0337	26.5848	0.00075	0.0142883	1.26869
Clp1	WTHFD_thorasic	WTHFD_inguinal	4.1718	10.0555	5e-05	0.00184805	1.26924
Slc45a3	WTHFD_thorasic	WTHFD_inguinal	3.37975	8.1532	0.00055	0.0116336	1.27045
Mrpl30	WTHFD_thorasic	WTHFD_inguinal	19.6676	47.6265	5e-05	0.00184805	1.27595
Ifi27l2a	WTHFD_thorasic	WTHFD_inguinal	69.6021	169.214	5e-05	0.00184805	1.28164
Churc1	WTHFD_thorasic	WTHFD_inguinal	16.579	40.3302	5e-05	0.00184805	1.28251
Sephs2	WTHFD_thorasic	WTHFD_inguinal	19.3287	47.0708	5e-05	0.00184805	1.28409
Josd1	WTHFD_thorasic	WTHFD_inguinal	11.4783	27.9578	5e-05	0.00184805	1.28434
Rabac1	WTHFD_thorasic	WTHFD_inguinal	59.2041	144.213	5e-05	0.00184805	1.28443
Igj	WTHFD_thorasic	WTHFD_inguinal	17.9655	43.8531	5e-05	0.00184805	1.28745
Naca	WTHFD_thorasic	WTHFD_inguinal	121.091	295.714	0.0001	0.0033007	1.28811
Sox4	WTHFD_thorasic	WTHFD_inguinal	14.7022	35.9879	5e-05	0.00184805	1.29148
Ube2e3	WTHFD_thorasic	WTHFD_inguinal	11.0487	27.097	5e-05	0.00184805	1.29425
Kat2b	WTHFD_thorasic	WTHFD_inguinal	20.8592	51.1912	0.0021	0.0289653	1.29521
Sac3d1	WTHFD_thorasic	WTHFD_inguinal	2.42886	5.96861	0.0005	0.0108675	1.29712
Nr2f6	WTHFD_thorasic	WTHFD_inguinal	3.14703	7.7907	5e-05	0.00184805	1.30776
Atp5j2	WTHFD_thorasic	WTHFD_inguinal	78.0983	193.47	5e-05	0.00184805	1.30875
Ccl6	WTHFD_thorasic	WTHFD_inguinal	19.2796	47.8265	0.00145	0.022665	1.31074
Harbi1	WTHFD_thorasic	WTHFD_inguinal	4.59097	11.4023	5e-05	0.00184805	1.31245
Brp44l	WTHFD_thorasic	WTHFD_inguinal	212.04	527.357	0.00185	0.0266029	1.31445
Nup43	WTHFD_thorasic	WTHFD_inguinal	2.01712	5.02312	0.00095	0.0169176	1.31629
Psme2	WTHFD_thorasic	WTHFD_inguinal	21.3907	53.3568	5e-05	0.00184805	1.31869
Echs1	WTHFD_thorasic	WTHFD_inguinal	19.1842	47.9124	5e-05	0.00184805	1.32048
Yars2	WTHFD_thorasic	WTHFD_inguinal	2.79047	7.02121	0.0002	0.00553333	1.33121
Rps13	WTHFD_thorasic	WTHFD_inguinal	118.709	298.923	5e-05	0.00184805	1.33234
Pebp1	WTHFD_thorasic	WTHFD_inguinal	31.1797	78.5676	5e-05	0.00184805	1.33333
Gemin7	WTHFD_thorasic	WTHFD_inguinal	9.16914	23.2461	0.0001	0.0033007	1.34213
Rpl35a	WTHFD_thorasic	WTHFD_inguinal	211.835	540.533	5e-05	0.00184805	1.35144
F13a1	WTHFD_thorasic	WTHFD_inguinal	8.56212	21.8483	0.0016	0.0243135	1.35148
Pppde1	WTHFD_thorasic	WTHFD_inguinal	6.43409	16.4418	5e-05	0.00184805	1.35356
Stard7	WTHFD_thorasic	WTHFD_inguinal	11.7033	29.9894	5e-05	0.00184805	1.35754
Acbd7	WTHFD_thorasic	WTHFD_inguinal	3.80585	9.78599	0.0013	0.0210387	1.3625
Ptgs1	WTHFD_thorasic	WTHFD_inguinal	2.70408	6.96249	5e-05	0.00184805	1.36447
Gde1	WTHFD_thorasic	WTHFD_inguinal	76.6383	198.357	0.00045	0.0100739	1.37196
Mrps16	WTHFD_thorasic	WTHFD_inguinal	18.6347	48.4511	5e-05	0.00184805	1.37854
Pnp	WTHFD_thorasic	WTHFD_inguinal	13.2418	34.4293	5e-05	0.00184805	1.37854
Rpl9	WTHFD_thorasic	WTHFD_inguinal	246.692	642.394	0.0001	0.0033007	1.38075
Cebpb	WTHFD_thorasic	WTHFD_inguinal	12.5548	32.7022	5e-05	0.00184805	1.38115
Hist1h1b	WTHFD_thorasic	WTHFD_inguinal	2.99256	7.8108	0.00115	0.0192023	1.38409
Gabarapl2	WTHFD_thorasic	WTHFD_inguinal	35.6085	93.1301	5e-05	0.00184805	1.38703
Rab17	WTHFD_thorasic	WTHFD_inguinal	10.6884	28.0193	5e-05	0.00184805	1.39037
Siva1	WTHFD_thorasic	WTHFD_inguinal	3.83292	10.0993	0.0004	0.0092013	1.39774
Tmem60	WTHFD_thorasic	WTHFD_inguinal	8.51547	22.442	5e-05	0.00184805	1.39805
Gstt2	WTHFD_thorasic	WTHFD_inguinal	11.9626	31.5441	5e-05	0.00184805	1.39883
Ercc2	WTHFD_thorasic	WTHFD_inguinal	7.14622	18.924	5e-05	0.00184805	1.40497
Pstk	WTHFD_thorasic	WTHFD_inguinal	2.16928	5.75187	0.00115	0.0192023	1.40681
Dusp12	WTHFD_thorasic	WTHFD_inguinal	2.33705	6.21587	0.0006	0.0123239	1.41127
Il1f9	WTHFD_thorasic	WTHFD_inguinal	3.51235	9.40842	0.00015	0.00445387	1.42152
Polr2h	WTHFD_thorasic	WTHFD_inguinal	5.62259	15.0957	0.00025	0.00652252	1.42483
LOC100503062	WTHFD_thorasic	WTHFD_inguinal	4.81915	12.9962	0.0007	0.0137036	1.43125
Syngr1	WTHFD_thorasic	WTHFD_inguinal	5.77137	15.5737	0.00125	0.0205339	1.43213
LOC100504499	WTHFD_thorasic	WTHFD_inguinal	4.76957	12.908	0.00065	0.0129389	1.43633
Ubc	WTHFD_thorasic	WTHFD_inguinal	14.7638	40.0167	0.0022	0.02988	1.43854
Btg2	WTHFD_thorasic	WTHFD_inguinal	29.3062	79.4679	5e-05	0.00184805	1.43917
Ndufa4	WTHFD_thorasic	WTHFD_inguinal	69.981	190.767	5e-05	0.00184805	1.44677
Rpl13	WTHFD_thorasic	WTHFD_inguinal	128.301	349.858	5e-05	0.00184805	1.44723
Hmgcl	WTHFD_thorasic	WTHFD_inguinal	17.6831	48.2302	5e-05	0.00184805	1.44756
Fdx1	WTHFD_thorasic	WTHFD_inguinal	10.1682	27.7571	5e-05	0.00184805	1.44879
Psmb5	WTHFD_thorasic	WTHFD_inguinal	25.4819	69.5721	5e-05	0.00184805	1.44904
Rps27	WTHFD_thorasic	WTHFD_inguinal	539.529	1477.77	5e-05	0.00184805	1.45365
Rdh11	WTHFD_thorasic	WTHFD_inguinal	6.37058	17.5009	5e-05	0.00184805	1.45793
Fam136a	WTHFD_thorasic	WTHFD_inguinal	4.98996	13.7115	5e-05	0.00184805	1.45829
Aass	WTHFD_thorasic	WTHFD_inguinal	9.31321	25.6621	0.00015	0.00445387	1.46229
Ndufb6	WTHFD_thorasic	WTHFD_inguinal	23.8932	66.3984	5e-05	0.00184805	1.47455
Retn	WTHFD_thorasic	WTHFD_inguinal	3.41431	9.56507	0.0001	0.0033007	1.48618
Acot1	WTHFD_thorasic	WTHFD_inguinal	47.8947	134.344	5e-05	0.00184805	1.488
Sft2d1	WTHFD_thorasic	WTHFD_inguinal	8.89405	24.9709	5e-05	0.00184805	1.48933
Gm4332	WTHFD_thorasic	WTHFD_inguinal	6.93669	19.4899	0.00275	0.0347868	1.4904
Rpa3	WTHFD_thorasic	WTHFD_inguinal	2.98285	8.38091	0.00075	0.0142883	1.49042
Tsc22d1	WTHFD_thorasic	WTHFD_inguinal	32.3347	91.8826	0.0019	0.0271568	1.50671
Ndufb11	WTHFD_thorasic	WTHFD_inguinal	25.915	74.11	0.0008	0.0149794	1.51588
Hist2h2aa1	WTHFD_thorasic	WTHFD_inguinal	5.40914	15.5135	5e-05	0.00184805	1.52005
Stard3nl	WTHFD_thorasic	WTHFD_inguinal	4.20658	12.107	0.00015	0.00445387	1.52512
Timm9	WTHFD_thorasic	WTHFD_inguinal	2.51837	7.25249	0.0001	0.0033007	1.52599
Tuba1b	WTHFD_thorasic	WTHFD_inguinal	6.21801	17.909	0.0001	0.0033007	1.52616
Bola1	WTHFD_thorasic	WTHFD_inguinal	3.11635	9.03357	0.00025	0.00652252	1.53544
Dnajc12	WTHFD_thorasic	WTHFD_inguinal	2.13694	6.19914	0.00015	0.00445387	1.53652
Rps27a	WTHFD_thorasic	WTHFD_inguinal	168.415	489.46	5e-05	0.00184805	1.53917
Slc22a1	WTHFD_thorasic	WTHFD_inguinal	3.0219	8.83771	0.00025	0.00652252	1.54822
Mrpl41	WTHFD_thorasic	WTHFD_inguinal	30.4624	89.1757	0.00015	0.00445387	1.54962
LOC100502907	WTHFD_thorasic	WTHFD_inguinal	17.5456	51.3815	5e-05	0.00184805	1.55014
Trappc4	WTHFD_thorasic	WTHFD_inguinal	8.28821	24.3379	5e-05	0.00184805	1.55407
Tcp11l2	WTHFD_thorasic	WTHFD_inguinal	6.79674	19.9968	5e-05	0.00184805	1.55686
Dtwd1	WTHFD_thorasic	WTHFD_inguinal	2.09723	6.17438	5e-05	0.00184805	1.55781
Aif1	WTHFD_thorasic	WTHFD_inguinal	2.88561	8.50035	5e-05	0.00184805	1.55865
Ndufa7	WTHFD_thorasic	WTHFD_inguinal	49.7795	147.012	5e-05	0.00184805	1.56231
Glrx5	WTHFD_thorasic	WTHFD_inguinal	3.09142	9.16456	0.00235	0.0312007	1.56779
Slco4c1	WTHFD_thorasic	WTHFD_inguinal	2.08352	6.18799	0.0001	0.0033007	1.57045
Snrpe	WTHFD_thorasic	WTHFD_inguinal	25.1614	75.7649	5e-05	0.00184805	1.59032
Gm13841	WTHFD_thorasic	WTHFD_inguinal	3.04842	9.19782	0.00025	0.00652252	1.59323
Atp5k	WTHFD_thorasic	WTHFD_inguinal	83.5232	252.695	5e-05	0.00184805	1.59715
Mettl7a1	WTHFD_thorasic	WTHFD_inguinal	14.0321	42.5328	5e-05	0.00184805	1.59984
Rps19	WTHFD_thorasic	WTHFD_inguinal	116.398	353.957	5e-05	0.00184805	1.60451
Spc25	WTHFD_thorasic	WTHFD_inguinal	6.47106	19.7935	5e-05	0.00184805	1.61295
Rps21	WTHFD_thorasic	WTHFD_inguinal	214.538	657.509	5e-05	0.00184805	1.61578
Gm10260	WTHFD_thorasic	WTHFD_inguinal	21.2233	65.6089	5e-05	0.00184805	1.62824
Hint3	WTHFD_thorasic	WTHFD_inguinal	11.7157	36.3292	5e-05	0.00184805	1.63268
Myeov2	WTHFD_thorasic	WTHFD_inguinal	30.8317	96.3859	5e-05	0.00184805	1.64441
Mad2l1bp	WTHFD_thorasic	WTHFD_inguinal	9.39103	29.642	5e-05	0.00184805	1.65829
Psmg4	WTHFD_thorasic	WTHFD_inguinal	2.94013	9.37106	0.00105	0.0181077	1.67233
Gramd3	WTHFD_thorasic	WTHFD_inguinal	25.3239	80.7194	5e-05	0.00184805	1.67242
Gm11974	WTHFD_thorasic	WTHFD_inguinal	3.68402	11.7899	5e-05	0.00184805	1.6782
Rps27l	WTHFD_thorasic	WTHFD_inguinal	99.6026	320.178	5e-05	0.00184805	1.68462
LOC100504656	WTHFD_thorasic	WTHFD_inguinal	27.3906	88.1078	0.00275	0.0347868	1.68559
Hnrnpa0	WTHFD_thorasic	WTHFD_inguinal	5.48088	17.9284	5e-05	0.00184805	1.70976
Got1	WTHFD_thorasic	WTHFD_inguinal	35.5373	116.448	5e-05	0.00184805	1.71228
Pf4	WTHFD_thorasic	WTHFD_inguinal	7.33737	24.2696	5e-05	0.00184805	1.72581
Arrdc3	WTHFD_thorasic	WTHFD_inguinal	25.796	85.3491	5e-05	0.00184805	1.72623
LOC100504441	WTHFD_thorasic	WTHFD_inguinal	25.8953	85.6821	5e-05	0.00184805	1.72631
Gm4459	WTHFD_thorasic	WTHFD_inguinal	5.06391	16.7832	5e-05	0.00184805	1.7287
Ndufc1	WTHFD_thorasic	WTHFD_inguinal	15.2862	50.7974	5e-05	0.00184805	1.73253
Fcna	WTHFD_thorasic	WTHFD_inguinal	2.36482	7.92077	5e-05	0.00184805	1.74391
Col9a1	WTHFD_thorasic	WTHFD_inguinal	13.6133	45.6724	0.0002	0.00553333	1.74631
Ndufa2	WTHFD_thorasic	WTHFD_inguinal	26.3859	89.0911	5e-05	0.00184805	1.75552
Slpi	WTHFD_thorasic	WTHFD_inguinal	38.0782	128.775	5e-05	0.00184805	1.75781
Gm3724	WTHFD_thorasic	WTHFD_inguinal	10.7646	36.4238	0.0003	0.00748313	1.75858
Snrpg	WTHFD_thorasic	WTHFD_inguinal	13.4771	45.67	5e-05	0.00184805	1.76074
Gm14303	WTHFD_thorasic	WTHFD_inguinal	5.17108	17.5929	0.00185	0.0266029	1.76645
Brp44	WTHFD_thorasic	WTHFD_inguinal	57.6963	197.032	5e-05	0.00184805	1.77188
Lyz1	WTHFD_thorasic	WTHFD_inguinal	3.85885	13.5609	5e-05	0.00184805	1.81321
Rps14	WTHFD_thorasic	WTHFD_inguinal	156.1	550.625	5e-05	0.00184805	1.8186
Hist1h2bg	WTHFD_thorasic	WTHFD_inguinal	2.28368	8.2661	5e-05	0.00184805	1.85584
Atp5e	WTHFD_thorasic	WTHFD_inguinal	44.6078	163.805	5e-05	0.00184805	1.87661
Gm561	WTHFD_thorasic	WTHFD_inguinal	5.24877	19.3638	5e-05	0.00184805	1.88331
Ces3	WTHFD_thorasic	WTHFD_inguinal	33.2753	122.822	0.0001	0.0033007	1.88405
Tmsb15b1,Tmsb15b1-Tmsb15b2,Tmsb15b2	WTHFD_thorasic	WTHFD_inguinal	3.46796	12.9701	0.0002	0.00553333	1.90303
Wfdc2	WTHFD_thorasic	WTHFD_inguinal	2.68089	10.0605	5e-05	0.00184805	1.90791
Lox	WTHFD_thorasic	WTHFD_inguinal	10.9018	40.9811	0.0005	0.0108675	1.91039
Vaultrc5	WTHFD_thorasic	WTHFD_inguinal	30.6114	115.391	5e-05	0.00184805	1.91439
Sla2	WTHFD_thorasic	WTHFD_inguinal	5.84926	22.6035	5e-05	0.00184805	1.95022
Serpina3g	WTHFD_thorasic	WTHFD_inguinal	4.35462	16.957	5e-05	0.00184805	1.96126
Chchd2	WTHFD_thorasic	WTHFD_inguinal	35.7271	140.579	5e-05	0.00184805	1.97629
Cox5a	WTHFD_thorasic	WTHFD_inguinal	23.9335	96.5748	5e-05	0.00184805	2.01261
Snord17	WTHFD_thorasic	WTHFD_inguinal	422.964	1724.29	0.00015	0.00445387	2.02739
Ccng2	WTHFD_thorasic	WTHFD_inguinal	14.5035	60.7077	5e-05	0.00184805	2.06548
Cebpd	WTHFD_thorasic	WTHFD_inguinal	9.69029	40.6296	5e-05	0.00184805	2.06792
Gm15450	WTHFD_thorasic	WTHFD_inguinal	2.04535	8.69848	0.00025	0.00652252	2.08841
LOC100504009	WTHFD_thorasic	WTHFD_inguinal	2.17498	9.38434	0.00015	0.00445387	2.10925
Ddit4	WTHFD_thorasic	WTHFD_inguinal	12.2005	53.1066	5e-05	0.00184805	2.12195
Gm10073	WTHFD_thorasic	WTHFD_inguinal	6.94126	30.8141	5e-05	0.00184805	2.15032
Prdx4	WTHFD_thorasic	WTHFD_inguinal	45.4471	210.55	5e-05	0.00184805	2.2119
Arg2	WTHFD_thorasic	WTHFD_inguinal	61.4421	288.282	0.00095	0.0169176	2.23018
Sdcbp2	WTHFD_thorasic	WTHFD_inguinal	8.88317	43.3696	5e-05	0.00184805	2.28754
Tusc3	WTHFD_thorasic	WTHFD_inguinal	2.81789	13.9332	0.0003	0.00748313	2.30584
Hp	WTHFD_thorasic	WTHFD_inguinal	28.9718	144.484	0.0001	0.0033007	2.31819
Rpl39	WTHFD_thorasic	WTHFD_inguinal	148.897	752.167	5e-05	0.00184805	2.33674
Rny1	WTHFD_thorasic	WTHFD_inguinal	2643.98	14056.2	5e-05	0.00184805	2.41043
Snora74a	WTHFD_thorasic	WTHFD_inguinal	333.459	1774.35	5e-05	0.00184805	2.41171
Atxn3	WTHFD_thorasic	WTHFD_inguinal	8.2274	43.8361	5e-05	0.00184805	2.41361
Arl4d	WTHFD_thorasic	WTHFD_inguinal	7.07771	38.7039	5e-05	0.00184805	2.45112
Dnase1l2	WTHFD_thorasic	WTHFD_inguinal	2.13224	12.033	5e-05	0.00184805	2.49656
Snora73a	WTHFD_thorasic	WTHFD_inguinal	794.173	5118.71	0.0002	0.00553333	2.68825
Snora78	WTHFD_thorasic	WTHFD_inguinal	87.9882	587.023	5e-05	0.00184805	2.73803
Rdh16	WTHFD_thorasic	WTHFD_inguinal	2.00972	13.7514	5e-05	0.00184805	2.77451
Snord13	WTHFD_thorasic	WTHFD_inguinal	532.932	3761.63	5e-05	0.00184805	2.81934
Rnu3b4	WTHFD_thorasic	WTHFD_inguinal	5.88297	42.3265	0.00035	0.00834882	2.84695
Rpl22l1	WTHFD_thorasic	WTHFD_inguinal	7.55489	58.036	5e-05	0.00184805	2.94146
Pip	WTHFD_thorasic	WTHFD_inguinal	203.672	1571.06	5e-05	0.00184805	2.94741
Rabggtb	WTHFD_thorasic	WTHFD_inguinal	26.8572	222.603	5e-05	0.00184805	3.05109
Gm8759	WTHFD_thorasic	WTHFD_inguinal	2.9282	26.794	5e-05	0.00184805	3.19382
Scarna6	WTHFD_thorasic	WTHFD_inguinal	27.988	259.93	0.00165	0.0248077	3.21525
Rnu2	WTHFD_thorasic	WTHFD_inguinal	7763.11	75081.8	0.0014	0.022078	3.27376
Snora73b	WTHFD_thorasic	WTHFD_inguinal	641.557	6310.08	5e-05	0.00184805	3.29801
Rn4.5s	WTHFD_thorasic	WTHFD_inguinal	515.603	5580.62	5e-05	0.00184805	3.43609
Rny3	WTHFD_thorasic	WTHFD_inguinal	2942.74	46289	5e-05	0.00184805	3.97544
Snord118	WTHFD_thorasic	WTHFD_inguinal	60.5768	1298.15	5e-05	0.00184805	4.42155
Rn5s	WTHFD_thorasic	WTHFD_inguinal	8501.23	224291	5e-05	0.00184805	4.72155
Rnu1a1	WTHFD_thorasic	WTHFD_inguinal	2057.5	76079.9	5e-05	0.00184805	5.20855
