# Supplementary material for: Investigating the effect of positional variation on mid-lactation mammary gland transcriptomics in mice fed either a low-fat or high-fat diet
Source: PLoS One. 2021 Aug 26;16(8):e0255770. doi: 10.1371/journal.pone.0255770 (PMC8389404; doi:10.1371/journal.pone.0255770)
Supplement: S7 Table — (XLSX) [file pone.0255770.s007.xlsx]

## Sheet: Sheet1
GO biological process HFD TMG < IMG	Number of genes	P-value
amide biosynthetic process (GO:0043604)	43	2.4e-09
cellular amide metabolic process (GO:0043603)	54	1.02e-08
translation (GO:0006412)	35	1.63e-08
cellular nitrogen compound biosynthetic process (GO:0044271)	72	2.26e-08
peptide biosynthetic process (GO:0043043)	35	1.05e-07
organic substance biosynthetic process (GO:1901576)	106	1.12e-07
biosynthetic process (GO:0009058)	106	5.89e-07
cellular nitrogen compound metabolic process (GO:0034641)	126	8.34e-07
peptide metabolic process (GO:0006518)	40	8.69e-07
organonitrogen compound biosynthetic process (GO:1901566)	67	9.35e-07
cellular biosynthetic process (GO:0044249)	100	2.32e-06
ribonucleoprotein complex biogenesis (GO:0022613)	36	5.16e-06
gene expression (GO:0010467)	88	5.72e-05
ribosome biogenesis (GO:0042254)	27	0.000257
cellular metabolic process (GO:0044237)	218	0.000449
mitochondrion organization (GO:0007005)	31	0.00227
ATP metabolic process (GO:0046034)	18	0.00454
metabolic process (GO:0008152)	233	0.00531
multicellular organismal process (GO:0032501)	103	0.00735
ribosomal small subunit biogenesis (GO:0042274)	12	0.0102
rRNA processing (GO:0006364)	20	0.0109
respiratory electron transport chain (GO:0022904)	12	0.0118
cellular macromolecule biosynthetic process (GO:0034645)	59	0.0136
macromolecule biosynthetic process (GO:0009059)	59	0.0169
rRNA metabolic process (GO:0016072)	20	0.0171
purine ribonucleoside triphosphate biosynthetic process (GO:0009206)	9	0.0265
purine-containing compound biosynthetic process (GO:0072522)	15	0.0276
purine ribonucleotide biosynthetic process (GO:0009152)	14	0.0284
electron transport chain (GO:0022900)	12	0.03
purine nucleoside triphosphate biosynthetic process (GO:0009145)	9	0.0322
oxidative phosphorylation (GO:0006119)	11	0.0349
ribonucleoside triphosphate biosynthetic process (GO:0009201)	9	0.0389
aerobic electron transport chain (GO:0019646)	9	0.0389
