# Supplementary material for: Investigating the effect of positional variation on mid-lactation mammary gland transcriptomics in mice fed either a low-fat or high-fat diet
Source: PLoS One. 2021 Aug 26;16(8):e0255770. doi: 10.1371/journal.pone.0255770 (PMC8389404; doi:10.1371/journal.pone.0255770)
Supplement: S8 Table — (XLSX) [file pone.0255770.s008.xlsx]

## Sheet: Sheet1
Reactome pathways HFD TMG < IMG	Number of genes	P-value
Metabolism of RNA (R-MMU-8953854)	49	1.13e-08
Translation (R-MMU-72766)	30	1.71e-08
Major pathway of rRNA processing in the nucleolus and cytosol (R-MMU-6791226)	26	3.82e-08
rRNA processing in the nucleus and cytosol (R-MMU-8868773)	26	3.82e-08
rRNA processing (R-MMU-72312)	26	3.82e-08
Formation of a pool of free 40S subunits (R-MMU-72689)	20	5.74e-08
SRP-dependent cotranslational protein targeting to membrane (R-MMU-1799339)	19	8.56e-08
Nonsense Mediated Decay (NMD) independent of the Exon Junction Complex (EJC) (R-MMU-975956)	19	1.43e-07
Respiratory electron transport, ATP synthesis by chemiosmotic coupling, and heat production by uncoupling proteins. (R-MMU-163200)	17	2.01e-07
L13a-mediated translational silencing of Ceruloplasmin expression (R-MMU-156827)	20	2.78e-07
GTP hydrolysis and joining of the 60S ribosomal subunit (R-MMU-72706)	20	3.23e-07
Cap-dependent Translation Initiation (R-MMU-72737)	20	8.8e-07
Eukaryotic Translation Initiation (R-MMU-72613)	20	8.8e-07
The citric acid (TCA) cycle and respiratory electron transport (R-MMU-1428517)	20	1.73e-06
Nonsense Mediated Decay (NMD) enhanced by the Exon Junction Complex (EJC) (R-MMU-975957)	19	1.97e-06
Nonsense-Mediated Decay (NMD) (R-MMU-927802)	19	1.97e-06
Metabolism (R-MMU-1430728)	86	2.11e-05
Respiratory electron transport (R-MMU-611105)	12	0.00011
Formation of the ternary complex, and subsequently, the 43S complex (R-MMU-72695)	12	0.000134
Complex I biogenesis (R-MMU-6799198)	11	0.00032
Ribosomal scanning and start codon recognition (R-MMU-72702)	12	0.00047
Translation initiation complex formation (R-MMU-72649)	12	0.00047
Activation of the mRNA upon binding of the cap-binding complex and eIFs, and subsequent binding to 43S (R-MMU-72662)	12	0.000555
Protein localization (R-MMU-9609507)	14	0.00584
