# Supplementary material for: Investigating the effect of positional variation on mid-lactation mammary gland transcriptomics in mice fed either a low-fat or high-fat diet
Source: PLoS One. 2021 Aug 26;16(8):e0255770. doi: 10.1371/journal.pone.0255770 (PMC8389404; doi:10.1371/journal.pone.0255770)
Supplement: S9 Table — (XLSX) [file pone.0255770.s009.xlsx]

## Sheet: Sheet1
GO biological process shared TMG < IMG	Number of genes	P-value
amide biosynthetic process (GO:0043604)	31	2.86e-11
cellular amide metabolic process (GO:0043603)	36	1.03e-09
translation (GO:0006412)	25	1.42e-09
peptide biosynthetic process (GO:0043043)	25	6.37e-09
cellular nitrogen compound biosynthetic process (GO:0044271)	44	2.1e-08
organonitrogen compound biosynthetic process (GO:1901566)	42	1.3e-07
peptide metabolic process (GO:0006518)	27	1.81e-07
respiratory electron transport chain (GO:0022904)	11	3.48e-05
organic substance biosynthetic process (GO:1901576)	56	3.95e-05
electron transport chain (GO:0022900)	11	8.94e-05
cellular biosynthetic process (GO:0044249)	54	0.000101
biosynthetic process (GO:0009058)	56	0.000125
aerobic respiration (GO:0009060)	12	0.00014
ATP metabolic process (GO:0046034)	14	0.000148
cellular respiration (GO:0045333)	13	0.000196
oxidative phosphorylation (GO:0006119)	10	0.000208
cellular nitrogen compound metabolic process (GO:0034641)	64	0.000708
aerobic electron transport chain (GO:0019646)	8	0.000997
purine ribonucleotide biosynthetic process (GO:0009152)	11	0.00184
ribonucleotide biosynthetic process (GO:0009260)	11	0.00342
mitochondrial ATP synthesis coupled electron transport (GO:0042775)	8	0.00364
ATP synthesis coupled electron transport (GO:0042773)	8	0.00364
ribosomal small subunit biogenesis (GO:0042274)	9	0.00387
purine nucleotide biosynthetic process (GO:0006164)	11	0.00441
mitochondrial respiratory chain complex assembly (GO:0033108)	9	0.00546
ribose phosphate biosynthetic process (GO:0046390)	11	0.00563
purine-containing compound biosynthetic process (GO:0072522)	11	0.0066
purine ribonucleotide metabolic process (GO:0009150)	15	0.00811
purine ribonucleoside triphosphate biosynthetic process (GO:0009206)	7	0.0101
purine nucleoside triphosphate biosynthetic process (GO:0009145)	7	0.0119
energy derivation by oxidation of organic compounds (GO:0015980)	13	0.0124
ribonucleoside triphosphate biosynthetic process (GO:0009201)	7	0.014
ribonucleotide metabolic process (GO:0009259)	15	0.0153
purine nucleotide metabolic process (GO:0006163)	15	0.016
cellular macromolecule biosynthetic process (GO:0034645)	34	0.0173
proton transmembrane transport (GO:1902600)	8	0.0198
macromolecule biosynthetic process (GO:0009059)	34	0.0206
ribose phosphate metabolic process (GO:0019693)	15	0.0242
mitochondrion organization (GO:0007005)	18	0.0275
NADH dehydrogenase complex assembly (GO:0010257)	7	0.0291
mitochondrial respiratory chain complex I assembly (GO:0032981)	7	0.0291
purine-containing compound metabolic process (GO:0072521)	15	0.0391
ATP synthesis coupled proton transport (GO:0015986)	5	0.0392
energy coupled proton transport, down electrochemical gradient (GO:0015985)	5	0.0392
gene expression (GO:0010467)	44	0.0408
nucleoside triphosphate biosynthetic process (GO:0009142)	7	0.0495
