# Supplementary material for: Investigating the effect of positional variation on mid-lactation mammary gland transcriptomics in mice fed either a low-fat or high-fat diet
Source: PLoS One. 2021 Aug 26;16(8):e0255770. doi: 10.1371/journal.pone.0255770 (PMC8389404; doi:10.1371/journal.pone.0255770)
Supplement: S10 Table — (XLSX) [file pone.0255770.s010.xlsx]

## Sheet: Sheet1
Reactome pathways shared TMG < IMG	Number of genes	P-value
Translation (R-MMU-72766)	26	1.74e-13
Formation of a pool of free 40S subunits (R-MMU-72689)	19	5.11e-13
SRP-dependent cotranslational protein targeting to membrane (R-MMU-1799339)	18	1.56e-12
L13a-mediated translational silencing of Ceruloplasmin expression (R-MMU-156827)	19	2.62e-12
Nonsense Mediated Decay (NMD) independent of the Exon Junction Complex (EJC) (R-MMU-975956)	18	2.65e-12
GTP hydrolysis and joining of the 60S ribosomal subunit (R-MMU-72706)	19	3.07e-12
Cap-dependent Translation Initiation (R-MMU-72737)	19	8.73e-12
Eukaryotic Translation Initiation (R-MMU-72613)	19	8.73e-12
Nonsense Mediated Decay (NMD) enhanced by the Exon Junction Complex (EJC) (R-MMU-975957)	18	3.98e-11
Nonsense-Mediated Decay (NMD) (R-MMU-927802)	18	3.98e-11
Metabolism of RNA (R-MMU-8953854)	33	1.01e-09
Formation of the ternary complex, and subsequently, the 43S complex (R-MMU-72695)	12	2.48e-08
Respiratory electron transport, ATP synthesis by chemiosmotic coupling, and heat production by uncoupling proteins. (R-MMU-163200)	13	5.25e-08
Major pathway of rRNA processing in the nucleolus and cytosol (R-MMU-6791226)	18	5.29e-08
rRNA processing in the nucleus and cytosol (R-MMU-8868773)	18	5.29e-08
rRNA processing (R-MMU-72312)	18	5.29e-08
Ribosomal scanning and start codon recognition (R-MMU-72702)	12	9.6e-08
Translation initiation complex formation (R-MMU-72649)	12	9.6e-08
Activation of the mRNA upon binding of the cap-binding complex and eIFs, and subsequent binding to 43S (R-MMU-72662)	12	1.15e-07
The citric acid (TCA) cycle and respiratory electron transport (R-MMU-1428517)	15	2.52e-07
Protein localization (R-MMU-9609507)	11	0.000375
Complex I biogenesis (R-MMU-6799198)	8	0.000427
Respiratory electron transport (R-MMU-611105)	8	0.000902
Metabolism of proteins (R-MMU-392499)	44	0.00112
PTEN Regulation (R-MMU-6807070)	10	0.0056
Formation of ATP by chemiosmotic coupling (R-MMU-163210)	5	0.00726
Cristae formation (R-MMU-8949613)	5	0.00726
Regulation of PTEN stability and activity (R-MMU-8948751)	8	0.0096
Regulation of RUNX2 expression and activity (R-MMU-8939902)	7	0.0118
Ubiquitin-dependent degradation of Cyclin D (R-MMU-75815)	7	0.0133
Autodegradation of the E3 ubiquitin ligase COP1 (R-MMU-349425)	7	0.0133
p53-Independent G1/S DNA damage checkpoint (R-MMU-69613)	7	0.0149
p53-Independent DNA Damage Response (R-MMU-69610)	7	0.0149
Ubiquitin Mediated Degradation of Phosphorylated Cdc25A (R-MMU-69601)	7	0.0149
Regulation of RUNX3 expression and activity (R-MMU-8941858)	7	0.0187
FBXL7 down-regulates AURKA during mitotic entry and in early mitosis (R-MMU-8854050)	7	0.0187
Degradation of GLI1 by the proteasome (R-MMU-5610780)	7	0.0209
Stabilization of p53 (R-MMU-69541)	7	0.0209
Degradation of AXIN (R-MMU-4641257)	7	0.0209
GLI3 is processed to GLI3R by the proteasome (R-MMU-5610785)	7	0.0233
AUF1 (hnRNP D0) binds and destabilizes mRNA (R-MMU-450408)	7	0.0233
NIK-->noncanonical NF-kB signaling (R-MMU-5676590)	7	0.026
Degradation of DVL (R-MMU-4641258)	7	0.026
Dectin-1 mediated noncanonical NF-kB signaling (R-MMU-5607761)	7	0.026
SCF(Skp2)-mediated degradation of p27/p21 (R-MMU-187577)	7	0.032
CDT1 association with the CDC6:ORC:origin complex (R-MMU-68827)	7	0.032
UCH proteinases (R-MMU-5689603)	8	0.0367
Transcriptional regulation by RUNX2 (R-MMU-8878166)	7	0.0391
Josephin domain DUBs (R-MMU-5689877)	4	0.0392
SLBP independent Processing of Histone Pre-mRNAs (R-MMU-111367)	4	0.0392
Mitochondrial biogenesis (R-MMU-1592230)	5	0.0423
Autodegradation of Cdh1 by Cdh1:APC/C (R-MMU-174084)	7	0.0431
Hedgehog ligand biogenesis (R-MMU-5358346)	7	0.0431
Asymmetric localization of PCP proteins (R-MMU-4608870)	7	0.0431
p53-Dependent G1/S DNA damage checkpoint (R-MMU-69580)	7	0.0475
p53-Dependent G1 DNA Damage Response (R-MMU-69563)	7	0.0475
