# Supplementary material for: Investigating the effect of positional variation on mid-lactation mammary gland transcriptomics in mice fed either a low-fat or high-fat diet
Source: PLoS One. 2021 Aug 26;16(8):e0255770. doi: 10.1371/journal.pone.0255770 (PMC8389404; doi:10.1371/journal.pone.0255770)
Supplement: S11 Table — (XLSX) [file pone.0255770.s011.xlsx]

## Sheet: Sheet1
Dam Number	Mammary gland	Diet
1254	Inguinal	LFD
1318	Inguinal	LFD
1523	Inguinal	LFD
1297	Inguinal	HFD
1347	Inguinal	HFD
1413	Inguinal	HFD
1261	Thoracic	LFD
1254	Thoracic	LFD
1523	Thoracic	LFD
1237	Thoracic	HFD
1266	Thoracic	HFD
1202	Thoracic	HFD
