# Supplementary material for: Investigating the effect of positional variation on mid-lactation mammary gland transcriptomics in mice fed either a low-fat or high-fat diet
Source: PLoS One. 2021 Aug 26;16(8):e0255770. doi: 10.1371/journal.pone.0255770 (PMC8389404; doi:10.1371/journal.pone.0255770)
Supplement: S12 Table — (XLSX) [file pone.0255770.s012.xlsx]

## Sheet: Sheet1
Gene name
Aco2
Atp5h
Bsg
Cdk2ap1
Dazap2
Ddx3x
Eef2
Eif4b
Epcam
Gpt2
Idh3g
Mrps21
Ndufb10
Psme4
Rnr2
Rpl27a
Rpl37
Rpl4
Serinc3
Snd1
Uqcrc2
