# Supplementary material for: Investigating the effect of positional variation on mid-lactation mammary gland transcriptomics in mice fed either a low-fat or high-fat diet
Source: PLoS One. 2021 Aug 26;16(8):e0255770. doi: 10.1371/journal.pone.0255770 (PMC8389404; doi:10.1371/journal.pone.0255770)
Supplement: S13 Table — (XLSX) [file pone.0255770.s013.xlsx]

## Sheet: Sheet1
Gene	Accession Number	Forward	Reverse	Expected product length (base pairs)
Keratin 8	NM_031170.2	ATCGAGATCACCACCTACCG	AAGCCAGGGCTAGTGAGTCC	149
Ribosomal Protein 9	NM_029767.2	GGAGACCCTTCGAGAAGTCG	GGGGATCCTTCTCGTCTAGC	156
Eef2	NM_007907.2	CTGTGTCTGTCCAAGTCCCC	TACTTTTCGGCCAGGTAGC	149
Ndufb10	NM_026684.3	CTAAAGCCTACCAGGACCGC	TCGCAGCCTTCCTTTCTTCC	105
Saa1	XM_006540725.2	TCAGTAGGTTGTGCTGGGGG	CTCAGTTCTGAAACCCTTGTGG	129
Saa3	NM_011315.3	GCTCGGGGGAACTATGATGC	CCCACTCATTGGCAAACTGG	145
PIP	NM_008843.4	TGACTTCTCCACTATGCAGGG	CGGACATTTTCATCATCCTGGC	111
Atp2b2	NM_001036684.3	GAGCGATGGTACAGTCTGCG	ATGGTCGGGACAGCTCTTGG	144
